# Supplementary material for: Aqua­bis(2-chloro­acetato-κO)(1,10-phenanthroline-κ2 N,N′)copper(II)
Source: Acta Crystallogr Sect E Struct Rep Online. 2008 Jan 16;64(Pt 2):m348. doi: 10.1107/S1600536808000044 (PMC2960263; doi:10.1107/S1600536808000044)
Supplement: Supplementary file 1 [file e-64-0m348-sup1.cif]

##############################################################################
###                                                                        ###
###        Electronic paper (Acta Crystallographica Section E)             ###
###                                                                        ###
##############################################################################
#                                                                            #
# This CIF contains the data in a paper accepted for publication in Acta     #
# Crystallographica Section E. It conforms to the requirements of Notes      #
# for Authors for Section E, and has been peer reviewed under the auspices   #
# of the IUCr Commission on Journals.                                        #
#                                                                            #
# Full details of the Crystallographic Information File format               #
# are given in the paper "The Crystallographic Information File (CIF):       #
# a New Standard Archive File for Crystallography" by S. R. Hall, F. H.      #
# Allen and I. D. Brown [Acta Cryst. (1991), A47, 655-685].                  #
#                                                                            #
# The current version of the core CIF dictionary is obtainable from          #
# ftp://ftp.iucr.org/pub/cif_core.dic. The current version number is 2.1.    #
#                                                                            #
# Software is freely available for graphical display of the structure(s) in  #
# this CIF.  For information consult the CIF home page http://www.iucr.org/  #
# cif/home.html                                                              #
#                                                                            #
##############################################################################
                                             
data_I
_audit_creation_method     SHELXL-97
_chemical_name_systematic
;
Aquabis(2-chloroacetato-\kO)(1,10-phenanthroline-\k^2^N,N')copper(II)
;
_chemical_name_common     ?
_chemical_formula_moiety     'C16 H14 Cl2 Cu N2 O5'
_chemical_formula_sum     'C16 H14 Cl2 Cu N2 O5'
_chemical_formula_iupac     '[Cu (C2 H2 Cl O2)2 (C12 H8 N2) (H2 O)]'
_chemical_formula_weight     448.73
_chemical_melting_point     ?
_symmetry_cell_setting     Triclinic
_symmetry_space_group_name_H-M     P-1
loop_
    _symmetry_equiv_pos_as_xyz
    'x, y, z'
    '-x, -y, -z'
_cell_length_a     8.7730(6)
_cell_length_b     9.2382(7)
_cell_length_c     11.4492(8)
_cell_angle_alpha     96.2180(10)
_cell_angle_beta     106.6760(10)
_cell_angle_gamma     97.9190(10)
_cell_volume     869.66(11)
_cell_formula_units_Z     2
_cell_measurement_reflns_used     3430
_cell_measurement_theta_min     2.463
_cell_measurement_theta_max     28.205
_cell_measurement_temperature     273(2)
_exptl_crystal_description     block
_exptl_crystal_colour     blue
_exptl_crystal_size_max     0.38
_exptl_crystal_size_mid     0.25
_exptl_crystal_size_min     0.19
_exptl_crystal_density_diffrn     1.714
_exptl_crystal_density_meas     ?
_exptl_crystal_density_method     'not measured'
_exptl_crystal_F_000     454
_exptl_absorpt_coefficient_mu     1.594
_exptl_absorpt_correction_type     multi-scan
_exptl_absorpt_process_details     '(SADABS; Sheldrick, 1996)'
_exptl_absorpt_correction_T_min     0.5826
_exptl_absorpt_correction_T_max     0.7516
_exptl_special_details
;
 ?
;
_diffrn_ambient_temperature     273(2)
_diffrn_radiation_type     MoK\a
_diffrn_radiation_wavelength     0.71073
_diffrn_radiation_source     'fine-focus sealed tube'
_diffrn_radiation_monochromator     graphite
_diffrn_measurement_device_type     'Bruker SMART CCD area detector'
_diffrn_measurement_method     'phi and omega scans'
_diffrn_detector_area_resol_mean     ?
_diffrn_reflns_number     4610
_diffrn_reflns_av_R_equivalents     0.0148
_diffrn_reflns_av_sigmaI/netI     0.0229
_diffrn_reflns_theta_min     1.88
_diffrn_reflns_theta_max     25.05
_diffrn_reflns_theta_full     25.05
_diffrn_measured_fraction_theta_max     0.992
_diffrn_measured_fraction_theta_full     0.992
_diffrn_reflns_limit_h_min     -10
_diffrn_reflns_limit_h_max     10
_diffrn_reflns_limit_k_min     -8
_diffrn_reflns_limit_k_max     10
_diffrn_reflns_limit_l_min     -13
_diffrn_reflns_limit_l_max     13
_diffrn_standards_number     ?
_diffrn_standards_interval_count     ?
_diffrn_standards_interval_time     ?
_diffrn_standards_decay_%     ?
_refine_special_details
;
 Refinement of F^2^ against ALL reflections.  The weighted R-factor wR and
 goodness of fit S are based on F^2^, conventional R-factors R are based
 on F, with F set to zero for negative F^2^. The threshold expression of
 F^2^ > 2sigma(F^2^) is used only for calculating R-factors(gt) etc. and is
 not relevant to the choice of reflections for refinement.  R-factors based
 on F^2^ are statistically about twice as large as those based on F, and R-
 factors based on ALL data will be even larger.
;
_reflns_number_total     3057
_reflns_number_gt     2837
_reflns_threshold_expression     >2sigma(I)
_refine_ls_structure_factor_coef     Fsqd
_refine_ls_matrix_type     full
_refine_ls_R_factor_all     0.0283
_refine_ls_R_factor_gt     0.0259
_refine_ls_wR_factor_gt     0.0723
_refine_ls_wR_factor_ref     0.0741
_refine_ls_goodness_of_fit_ref     1.000
_refine_ls_restrained_S_all     1.000
_refine_ls_number_reflns     3057
_refine_ls_number_parameters     235
_refine_ls_number_restraints     3
_refine_ls_hydrogen_treatment     constr
_refine_ls_weighting_scheme     calc
_refine_ls_weighting_details
         'calc w=1/[\s^2^(Fo^2^)+(0.0430P)^2^+0.4807P] where P=(Fo^2^+2Fc^2^)/3'
_atom_sites_solution_hydrogens     geom
_atom_sites_solution_primary     direct
_atom_sites_solution_secondary     difmap
_refine_ls_shift/su_max     0.001
_refine_ls_shift/su_mean     0.000
_refine_diff_density_max     0.299
_refine_diff_density_min     -0.288
_refine_ls_extinction_method     none
_refine_ls_extinction_coef     ?
loop_
    _atom_type_symbol
    _atom_type_description
    _atom_type_scat_dispersion_real
    _atom_type_scat_dispersion_imag
    _atom_type_scat_source
    'C' 'C' 0.0033 0.0016
                         'International Tables Vol C Tables 4.2.6.8 and 6.1.1.4'
    'H' 'H' 0.0000 0.0000
                         'International Tables Vol C Tables 4.2.6.8 and 6.1.1.4'
    'N' 'N' 0.0061 0.0033
                         'International Tables Vol C Tables 4.2.6.8 and 6.1.1.4'
    'O' 'O' 0.0106 0.0060
                         'International Tables Vol C Tables 4.2.6.8 and 6.1.1.4'
    'Cl' 'Cl' 0.1484 0.1585
                         'International Tables Vol C Tables 4.2.6.8 and 6.1.1.4'
    'Cu' 'Cu' 0.3201 1.2651
                         'International Tables Vol C Tables 4.2.6.8 and 6.1.1.4'
_computing_data_collection     'SMART (Siemens, 1996)'
_computing_cell_refinement     'SAINT (Siemens, 1996)'
_computing_data_reduction     'SAINT (Siemens, 1996)'
_computing_structure_solution     'SHELXS97 (Sheldrick, 2008)'
_computing_structure_refinement     'SHELXL97 (Sheldrick, 2008)'
_computing_molecular_graphics     'SHELXTL (Sheldrick, 1997)'
_computing_publication_material     'SHELXTL(Sheldrick, 1997'
loop_
    _atom_site_type_symbol
    _atom_site_label
    _atom_site_fract_x
    _atom_site_fract_y
    _atom_site_fract_z
    _atom_site_U_iso_or_equiv
    _atom_site_adp_type
    _atom_site_calc_flag
    _atom_site_refinement_flags
    _atom_site_occupancy
    _atom_site_disorder_assembly
    _atom_site_disorder_group
    Cu Cu1 0.23816(3) 0.68495(3) 0.71095(2) 0.03304(10) Uani d . 1 . .
    Cl Cl1 -0.22927(8) 0.98116(9) 0.83337(8) 0.0671(2) Uani d . 1 . .
    Cl Cl2 0.40479(7) 0.93989(7) 0.62804(6) 0.04661(16) Uani d . 1 . .
    O O1 0.14841(19) 0.84228(17) 0.77963(15) 0.0421(4) Uani d . 1 . .
    O O2 -0.1084(2) 0.7271(2) 0.7366(2) 0.0635(5) Uani d . 1 . .
    O O3 0.11593(19) 0.68927(16) 0.53849(14) 0.0408(4) Uani d . 1 . .
    O O4 0.0053(2) 0.7855(2) 0.37496(17) 0.0622(5) Uani d . 1 . .
    O O5 0.06637(19) 0.50494(17) 0.74928(15) 0.0430(4) Uani d D 1 . .
    H H15 0.0312 0.4180 0.7091 0.052 Uiso d RD 1 . .
    H H16 -0.0123 0.5517 0.7385 0.052 Uiso d RD 1 . .
    N N1 0.4251(2) 0.70913(19) 0.86886(16) 0.0328(4) Uani d . 1 . .
    N N2 0.3550(2) 0.53104(19) 0.65745(16) 0.0334(4) Uani d . 1 . .
    C C1 0.0003(3) 0.8353(2) 0.77567(19) 0.0365(5) Uani d . 1 . .
    C C2 -0.0300(3) 0.9841(3) 0.8242(2) 0.0400(5) Uani d . 1 . .
    H H2A -0.0099 1.0543 0.7708 0.048 Uiso calc R 1 . .
    H H2B 0.0464 1.0189 0.9057 0.048 Uiso calc R 1 . .
    C C3 0.1023(3) 0.7947(2) 0.4784(2) 0.0366(5) Uani d . 1 . .
    C C4 0.2075(3) 0.9464(3) 0.5315(2) 0.0488(6) Uani d . 1 . .
    H H4A 0.1539 1.0031 0.5788 0.059 Uiso calc R 1 . .
    H H4B 0.2171 0.9981 0.4639 0.059 Uiso calc R 1 . .
    C C5 0.4552(3) 0.7987(3) 0.9743(2) 0.0404(5) Uani d . 1 . .
    H H5A 0.3851 0.8640 0.9805 0.049 Uiso calc R 1 . .
    C C6 0.5887(3) 0.7988(3) 1.0767(2) 0.0486(6) Uani d . 1 . .
    H H6 0.6071 0.8642 1.1490 0.058 Uiso calc R 1 . .
    C C7 0.6915(3) 0.7028(3) 1.0699(2) 0.0469(6) Uani d . 1 . .
    H H7 0.7797 0.7014 1.1380 0.056 Uiso calc R 1 . .
    C C8 0.6639(3) 0.6057(3) 0.9596(2) 0.0388(5) Uani d . 1 . .
    C C9 0.7622(3) 0.4983(3) 0.9421(2) 0.0479(6) Uani d . 1 . .
    H H9 0.8521 0.4911 1.0067 0.057 Uiso calc R 1 . .
    C C10 0.7268(3) 0.4079(3) 0.8339(3) 0.0477(6) Uani d . 1 . .
    H H10 0.7934 0.3401 0.8249 0.057 Uiso calc R 1 . .
    C C11 0.5883(3) 0.4140(2) 0.7322(2) 0.0387(5) Uani d . 1 . .
    C C12 0.5395(3) 0.3200(3) 0.6177(2) 0.0453(6) Uani d . 1 . .
    H H12 0.6011 0.2500 0.6028 0.054 Uiso calc R 1 . .
    C C13 0.4019(3) 0.3317(3) 0.5290(2) 0.0460(6) Uani d . 1 . .
    H H13 0.3688 0.2690 0.4537 0.055 Uiso calc R 1 . .
    C C14 0.3111(3) 0.4378(2) 0.5512(2) 0.0390(5) Uani d . 1 . .
    H H14 0.2168 0.4439 0.4901 0.047 Uiso calc R 1 . .
    C C15 0.4909(2) 0.5181(2) 0.74641(19) 0.0319(4) Uani d . 1 . .
    C C16 0.5289(2) 0.6148(2) 0.86151(19) 0.0317(4) Uani d . 1 . .
loop_
    _atom_site_aniso_label
    _atom_site_aniso_U_11
    _atom_site_aniso_U_22
    _atom_site_aniso_U_33
    _atom_site_aniso_U_12
    _atom_site_aniso_U_13
    _atom_site_aniso_U_23
    Cu1 0.03296(16) 0.03095(16) 0.03298(16) 0.00803(11) 0.00661(11) 0.00203(10)
    Cl1 0.0439(4) 0.0748(5) 0.0858(5) 0.0241(3) 0.0227(3) 0.0012(4)
    Cl2 0.0413(3) 0.0447(3) 0.0484(3) -0.0015(2) 0.0122(3) -0.0006(3)
    O1 0.0360(8) 0.0378(8) 0.0516(9) 0.0094(7) 0.0135(7) -0.0010(7)
    O2 0.0409(10) 0.0442(10) 0.0972(16) 0.0042(8) 0.0163(10) -0.0071(10)
    O3 0.0474(9) 0.0287(8) 0.0373(8) 0.0040(7) -0.0002(7) 0.0058(6)
    O4 0.0747(13) 0.0462(10) 0.0453(10) 0.0019(9) -0.0113(9) 0.0129(8)
    O5 0.0435(9) 0.0342(8) 0.0493(9) 0.0040(7) 0.0130(7) 0.0051(7)
    N1 0.0344(9) 0.0302(9) 0.0328(9) 0.0031(7) 0.0105(7) 0.0032(7)
    N2 0.0359(9) 0.0312(9) 0.0328(9) 0.0052(7) 0.0109(8) 0.0037(7)
    C1 0.0357(12) 0.0380(12) 0.0352(11) 0.0099(10) 0.0078(9) 0.0069(9)
    C2 0.0376(12) 0.0416(12) 0.0415(12) 0.0122(10) 0.0117(10) 0.0041(10)
    C3 0.0399(12) 0.0330(11) 0.0340(11) 0.0085(9) 0.0069(9) 0.0025(9)
    C4 0.0540(15) 0.0334(12) 0.0501(14) 0.0061(11) 0.0024(12) 0.0077(10)
    C5 0.0457(13) 0.0362(12) 0.0372(12) 0.0049(10) 0.0129(10) -0.0011(9)
    C6 0.0548(15) 0.0482(14) 0.0327(12) -0.0027(12) 0.0063(11) -0.0022(10)
    C7 0.0418(13) 0.0490(14) 0.0390(12) -0.0038(11) -0.0005(10) 0.0114(11)
    C8 0.0344(11) 0.0398(12) 0.0409(12) 0.0010(9) 0.0090(9) 0.0142(10)
    C9 0.0337(12) 0.0546(15) 0.0570(15) 0.0110(11) 0.0099(11) 0.0230(12)
    C10 0.0400(13) 0.0467(14) 0.0657(16) 0.0188(11) 0.0217(12) 0.0192(12)
    C11 0.0396(12) 0.0326(11) 0.0516(13) 0.0075(9) 0.0231(10) 0.0129(10)
    C12 0.0530(15) 0.0319(12) 0.0609(15) 0.0109(10) 0.0316(13) 0.0060(10)
    C13 0.0582(15) 0.0329(12) 0.0474(14) 0.0002(11) 0.0247(12) -0.0048(10)
    C14 0.0436(12) 0.0339(11) 0.0363(11) 0.0008(9) 0.0121(10) 0.0005(9)
    C15 0.0326(11) 0.0288(10) 0.0370(11) 0.0040(8) 0.0145(9) 0.0080(8)
    C16 0.0302(10) 0.0313(10) 0.0341(11) 0.0024(8) 0.0107(9) 0.0091(8)
_geom_special_details
;
 All esds (except the esd in the dihedral angle between two l.s. planes)
 are estimated using the full covariance matrix.  The cell esds are taken
 into account individually in the estimation of esds in distances, angles
 and torsion angles; correlations between esds in cell parameters are only
 used when they are defined by crystal symmetry.  An approximate (isotropic)
 treatment of cell esds is used for estimating esds involving l.s. planes.
;
loop_
    _geom_bond_atom_site_label_1
    _geom_bond_atom_site_label_2
    _geom_bond_site_symmetry_2
    _geom_bond_distance
    _geom_bond_publ_flag
    Cu1 O1 . 1.9427(15) ?
    Cu1 O3 . 1.9657(15) ?
    Cu1 N2 . 2.0052(18) ?
    Cu1 N1 . 2.0294(18) ?
    Cu1 O5 . 2.2531(16) ?
    Cl1 C2 . 1.778(2) ?
    Cl1 Cl2 1_455 3.3340(10) ?
    Cl2 C4 . 1.779(3) ?
    O1 C1 . 1.279(3) ?
    O2 C1 . 1.226(3) ?
    O3 C3 . 1.251(3) ?
    O4 C3 . 1.231(3) ?
    O5 H15 . 0.8498 ?
    O5 H16 . 0.8498 ?
    N1 C5 . 1.324(3) ?
    N1 C16 . 1.357(3) ?
    N2 C14 . 1.336(3) ?
    N2 C15 . 1.357(3) ?
    C1 C2 . 1.514(3) ?
    C2 H2A . 0.9700 ?
    C2 H2B . 0.9700 ?
    C3 C4 . 1.524(3) ?
    C4 H4A . 0.9700 ?
    C4 H4B . 0.9700 ?
    C5 C6 . 1.399(3) ?
    C5 H5A . 0.9300 ?
    C6 C7 . 1.361(4) ?
    C6 H6 . 0.9300 ?
    C7 C8 . 1.406(3) ?
    C7 H7 . 0.9300 ?
    C8 C16 . 1.398(3) ?
    C8 C9 . 1.435(3) ?
    C9 C10 . 1.346(4) ?
    C9 H9 . 0.9300 ?
    C10 C11 . 1.434(3) ?
    C10 H10 . 0.9300 ?
    C11 C15 . 1.398(3) ?
    C11 C12 . 1.408(3) ?
    C12 C13 . 1.363(4) ?
    C12 H12 . 0.9300 ?
    C13 C14 . 1.392(3) ?
    C13 H13 . 0.9300 ?
    C14 H14 . 0.9300 ?
    C15 C16 . 1.434(3) ?
loop_
    _geom_contact_atom_site_label_1
    _geom_contact_atom_site_label_2
    _geom_contact_distance
    _geom_contact_site_symmetry_1
    _geom_contact_site_symmetry_2
    _geom_contact_publ_flag
    Cl1 Cl2 3.3340(10)
                     . 1_455 y
    Cg1 Cg2 3.621(11) . 2_667 y
loop_
    _geom_angle_atom_site_label_1
    _geom_angle_atom_site_label_2
    _geom_angle_atom_site_label_3
    _geom_angle_site_symmetry_1
    _geom_angle_site_symmetry_3
    _geom_angle
    _geom_angle_publ_flag
    O1 Cu1 O3 . . 94.93(7) ?
    O1 Cu1 N2 . . 173.08(7) ?
    O3 Cu1 N2 . . 91.04(7) ?
    O1 Cu1 N1 . . 91.67(7) ?
    O3 Cu1 N1 . . 160.92(7) ?
    N2 Cu1 N1 . . 81.58(7) ?
    O1 Cu1 O5 . . 93.30(6) ?
    O3 Cu1 O5 . . 98.18(6) ?
    N2 Cu1 O5 . . 89.32(7) ?
    N1 Cu1 O5 . . 99.28(7) ?
    C1 O1 Cu1 . . 125.47(14) ?
    C3 O3 Cu1 . . 130.63(14) ?
    Cu1 O5 H15 . . 127.2 ?
    Cu1 O5 H16 . . 95.7 ?
    H15 O5 H16 . . 108.2 ?
    C5 N1 C16 . . 117.97(19) ?
    C5 N1 Cu1 . . 129.49(16) ?
    C16 N1 Cu1 . . 112.52(13) ?
    C14 N2 C15 . . 118.05(19) ?
    C14 N2 Cu1 . . 128.50(16) ?
    C15 N2 Cu1 . . 113.32(13) ?
    O2 C1 O1 . . 127.3(2) ?
    O2 C1 C2 . . 121.8(2) ?
    O1 C1 C2 . . 110.88(19) ?
    C1 C2 Cl1 . . 113.88(16) ?
    C1 C2 H2A . . 108.8 ?
    Cl1 C2 H2A . . 108.8 ?
    C1 C2 H2B . . 108.8 ?
    Cl1 C2 H2B . . 108.8 ?
    H2A C2 H2B . . 107.7 ?
    O4 C3 O3 . . 123.8(2) ?
    O4 C3 C4 . . 115.3(2) ?
    O3 C3 C4 . . 120.9(2) ?
    C3 C4 Cl2 . . 113.92(17) ?
    C3 C4 H4A . . 108.8 ?
    Cl2 C4 H4A . . 108.8 ?
    C3 C4 H4B . . 108.8 ?
    Cl2 C4 H4B . . 108.8 ?
    H4A C4 H4B . . 107.7 ?
    N1 C5 C6 . . 122.4(2) ?
    N1 C5 H5A . . 118.8 ?
    C6 C5 H5A . . 118.8 ?
    C7 C6 C5 . . 119.7(2) ?
    C7 C6 H6 . . 120.2 ?
    C5 C6 H6 . . 120.2 ?
    C6 C7 C8 . . 119.7(2) ?
    C6 C7 H7 . . 120.1 ?
    C8 C7 H7 . . 120.1 ?
    C16 C8 C7 . . 116.6(2) ?
    C16 C8 C9 . . 118.6(2) ?
    C7 C8 C9 . . 124.8(2) ?
    C10 C9 C8 . . 121.3(2) ?
    C10 C9 H9 . . 119.3 ?
    C8 C9 H9 . . 119.3 ?
    C9 C10 C11 . . 121.2(2) ?
    C9 C10 H10 . . 119.4 ?
    C11 C10 H10 . . 119.4 ?
    C15 C11 C12 . . 116.5(2) ?
    C15 C11 C10 . . 118.7(2) ?
    C12 C11 C10 . . 124.8(2) ?
    C13 C12 C11 . . 119.9(2) ?
    C13 C12 H12 . . 120.0 ?
    C11 C12 H12 . . 120.0 ?
    C12 C13 C14 . . 119.9(2) ?
    C12 C13 H13 . . 120.0 ?
    C14 C13 H13 . . 120.0 ?
    N2 C14 C13 . . 122.0(2) ?
    N2 C14 H14 . . 119.0 ?
    C13 C14 H14 . . 119.0 ?
    N2 C15 C11 . . 123.6(2) ?
    N2 C15 C16 . . 116.28(18) ?
    C11 C15 C16 . . 120.1(2) ?
    N1 C16 C8 . . 123.6(2) ?
    N1 C16 C15 . . 116.28(18) ?
    C8 C16 C15 . . 120.1(2) ?
loop_
    _geom_torsion_atom_site_label_1
    _geom_torsion_atom_site_label_2
    _geom_torsion_atom_site_label_3
    _geom_torsion_atom_site_label_4
    _geom_torsion_site_symmetry_1
    _geom_torsion_site_symmetry_2
    _geom_torsion_site_symmetry_3
    _geom_torsion_site_symmetry_4
    _geom_torsion
    _geom_torsion_publ_flag
    O3 Cu1 O1 C1 . . . . 65.71(18) ?
    N2 Cu1 O1 C1 . . . . -144.9(5) ?
    N1 Cu1 O1 C1 . . . . -132.21(18) ?
    O5 Cu1 O1 C1 . . . . -32.81(18) ?
    O1 Cu1 O3 C3 . . . . 52.0(2) ?
    N2 Cu1 O3 C3 . . . . -124.4(2) ?
    N1 Cu1 O3 C3 . . . . -57.7(3) ?
    O5 Cu1 O3 C3 . . . . 146.1(2) ?
    O1 Cu1 N1 C5 . . . . 2.6(2) ?
    O3 Cu1 N1 C5 . . . . 112.9(2) ?
    N2 Cu1 N1 C5 . . . . -178.9(2) ?
    O5 Cu1 N1 C5 . . . . -91.01(19) ?
    O1 Cu1 N1 C16 . . . . -179.12(14) ?
    O3 Cu1 N1 C16 . . . . -68.8(3) ?
    N2 Cu1 N1 C16 . . . . -0.65(14) ?
    O5 Cu1 N1 C16 . . . . 87.26(14) ?
    O1 Cu1 N2 C14 . . . . -170.8(5) ?
    O3 Cu1 N2 C14 . . . . -21.29(19) ?
    N1 Cu1 N2 C14 . . . . 176.37(19) ?
    O5 Cu1 N2 C14 . . . . 76.88(19) ?
    O1 Cu1 N2 C15 . . . . 13.4(6) ?
    O3 Cu1 N2 C15 . . . . 162.87(14) ?
    N1 Cu1 N2 C15 . . . . 0.53(14) ?
    O5 Cu1 N2 C15 . . . . -98.96(14) ?
    Cu1 O1 C1 O2 . . . . 5.6(3) ?
    Cu1 O1 C1 C2 . . . . -172.99(14) ?
    O2 C1 C2 Cl1 . . . . 6.1(3) ?
    O1 C1 C2 Cl1 . . . . -175.31(16) ?
    Cu1 O3 C3 O4 . . . . -170.39(19) ?
    Cu1 O3 C3 C4 . . . . 9.1(3) ?
    O4 C3 C4 Cl2 . . . . -147.4(2) ?
    O3 C3 C4 Cl2 . . . . 33.1(3) ?
    C16 N1 C5 C6 . . . . -0.1(3) ?
    Cu1 N1 C5 C6 . . . . 178.14(17) ?
    N1 C5 C6 C7 . . . . -0.8(4) ?
    C5 C6 C7 C8 . . . . 0.8(4) ?
    C6 C7 C8 C16 . . . . 0.0(3) ?
    C6 C7 C8 C9 . . . . -179.0(2) ?
    C16 C8 C9 C10 . . . . 0.2(3) ?
    C7 C8 C9 C10 . . . . 179.2(2) ?
    C8 C9 C10 C11 . . . . -0.7(4) ?
    C9 C10 C11 C15 . . . . 1.0(3) ?
    C9 C10 C11 C12 . . . . -177.6(2) ?
    C15 C11 C12 C13 . . . . -1.2(3) ?
    C10 C11 C12 C13 . . . . 177.4(2) ?
    C11 C12 C13 C14 . . . . 0.7(4) ?
    C15 N2 C14 C13 . . . . -1.5(3) ?
    Cu1 N2 C14 C13 . . . . -177.15(17) ?
    C12 C13 C14 N2 . . . . 0.7(4) ?
    C14 N2 C15 C11 . . . . 0.9(3) ?
    Cu1 N2 C15 C11 . . . . 177.24(16) ?
    C14 N2 C15 C16 . . . . -176.64(18) ?
    Cu1 N2 C15 C16 . . . . -0.3(2) ?
    C12 C11 C15 N2 . . . . 0.4(3) ?
    C10 C11 C15 N2 . . . . -178.3(2) ?
    C12 C11 C15 C16 . . . . 177.90(19) ?
    C10 C11 C15 C16 . . . . -0.8(3) ?
    C5 N1 C16 C8 . . . . 1.0(3) ?
    Cu1 N1 C16 C8 . . . . -177.50(16) ?
    C5 N1 C16 C15 . . . . 179.16(18) ?
    Cu1 N1 C16 C15 . . . . 0.7(2) ?
    C7 C8 C16 N1 . . . . -1.0(3) ?
    C9 C8 C16 N1 . . . . 178.1(2) ?
    C7 C8 C16 C15 . . . . -179.08(19) ?
    C9 C8 C16 C15 . . . . 0.0(3) ?
    N2 C15 C16 N1 . . . . -0.2(3) ?
    C11 C15 C16 N1 . . . . -177.89(18) ?
    N2 C15 C16 C8 . . . . 178.01(18) ?
    C11 C15 C16 C8 . . . . 0.3(3) ?
loop_
    _geom_hbond_atom_site_label_D
    _geom_hbond_atom_site_label_H
    _geom_hbond_atom_site_label_A
    _geom_hbond_site_symmetry_A
    _geom_hbond_distance_DH
    _geom_hbond_distance_HA
    _geom_hbond_distance_DA
    _geom_hbond_angle_DHA
    O5 H15 O4 2_566 0.85 1.96 2.796(2) 168.8
data_global
_journal_date_recd_electronic     2007-11-29
_journal_date_accepted     2008-01-01
_journal_name_full     'Acta Crystallographica, Section E'
_journal_year     2008
_journal_volume     64
_journal_issue      2
_journal_page_first     m348
_journal_page_last     m348
_journal_paper_category     QM
_journal_coeditor_code     CV2370
_publ_contact_author_name     'Rongdong Yang'
_publ_contact_author_address
;
  Department of Materials Science
  and Chemical Engineering
  Taishan University,
  271021 Taian, Shandong,
  People's Republic of China
;
_publ_contact_author_email     klsz79@163.com
_publ_contact_author_fax     '86 538 6715159'
_publ_contact_author_phone     '86 538 6715360'
_publ_section_title
;\
Aquabis(2-chloroacetato-\k<i>O</i>)(1,10-phenanthroline-\k^2^<i>N</i>,\
<i>N</i>')copper(II)
;
loop_
    _publ_author_name
    _publ_author_address
    'Rongdong Yang'
;
  Department of Materials Science
  and Chemical Engineering,
  Taishan University,
  271021 Taian, Shandong,
  People's Republic of China
;
    'Yanfei Li'
;
  Department of Materials Science
  and Chemical Engineering,
  Taishan University,
  271021 Taian, Shandong,
  People's Republic of China
;
    'Junshan Sun'
;
  Department of Materials Science
  and Chemical Engineering,
  Taishan University,
  271021 Taian, Shandong,
  People's Republic of China
;
    'Jikun Li'
;
  Department of Materials Science
  and Chemical Engineering,
  Taishan University,
  271021 Taian, Shandong,
  People's Republic of China
;
    'Changqing Chu'
;
  Department of Materials Science
  and Chemical Engineering,
  Taishan University,
  271021 Taian, Shandong,
  People's Republic of China
;
