# Supplementary material for: Aqua­bis(2-chloro­acetato-κO)(1,10-phenanthroline-κ2 N,N′)copper(II)
Source: Acta Crystallogr Sect E Struct Rep Online. 2008 Jan 16;64(Pt 2):m348. doi: 10.1107/S1600536808000044 (PMC2960263; doi:10.1107/S1600536808000044)
Supplement: Supplementary file 2 [file e-64-0m348-Isup2.hkl]

# 
# h,k,l, Fc-squared, Fo-squared, sigma(Fo-squared) and status flag 
# 
data_I
_shelx_title ' 071116e in P-1' 
_shelx_refln_list_code          4 
_shelx_F_calc_maximum      180.61 
_exptl_crystal_F_000       454.00 
_reflns_d_resolution_high  0.8393 
 
loop_ 
 _symmetry_equiv_pos_as_xyz 
 'x, y, z' 
 '-x, -y, -z' 
 
_cell_length_a     8.7730 
_cell_length_b     9.2382 
_cell_length_c    11.4492 
_cell_angle_alpha  96.218 
_cell_angle_beta  106.676 
_cell_angle_gamma  97.919 
 
_shelx_F_squared_multiplier     1.000 
 
loop_ 
 _refln_index_h 
 _refln_index_k 
 _refln_index_l 
 _refln_F_squared_calc 
 _refln_F_squared_meas 
 _refln_F_squared_sigma 
 _refln_observed_status 
   1   0   0      567.62      566.80      9.82 o 
   2   0   0      416.99      410.38      5.58 o 
   3   0   0       42.00       43.70      1.41 o 
   4   0   0     1114.58     1065.12     14.04 o 
   5   0   0      982.33      947.77     13.02 o 
   6   0   0     1740.16     1675.51     21.98 o 
   7   0   0       31.41       32.08      1.92 o 
   8   0   0      410.44      397.33     18.95 o 
   9   0   0      233.26      222.43      8.18 o 
  -9   1   0       94.04       88.01      3.50 o 
  -8   1   0        8.91       10.98      3.29 o 
  -7   1   0      846.01      883.69     13.21 o 
  -6   1   0       44.28       34.31      4.54 o 
  -5   1   0       24.16       50.45      7.17 o 
  -4   1   0      652.02      714.85      9.93 o 
  -3   1   0       28.75       25.95      1.80 o 
  -2   1   0      142.99      161.19      3.83 o 
  -1   1   0      759.33      786.71     13.56 o 
   0   1   0     1050.28     1153.60     12.67 o 
   1   1   0     9140.05     8663.89    143.66 o 
   2   1   0      939.82      966.53     12.08 o 
   3   1   0      493.31      495.97      6.94 o 
   4   1   0     1555.45     1602.14     20.24 o 
   5   1   0     4193.56     4144.91     50.23 o 
   6   1   0        4.17        3.11      1.78 o 
   7   1   0       87.59       84.47      2.97 o 
   8   1   0       17.71       19.76      3.06 o 
   9   1   0       65.18       59.54      5.58 o 
 -10   2   0       55.79       61.22      3.32 o 
  -9   2   0        0.10        1.37      1.38 o 
  -8   2   0      219.03      215.12      5.29 o 
  -7   2   0     1079.18     1016.29     14.86 o 
  -6   2   0      264.29      287.31      5.61 o 
  -5   2   0     2134.09     2190.62     22.46 o 
  -4   2   0        4.75        3.77      0.72 o 
  -3   2   0      854.71      797.19     14.90 o 
  -2   2   0        3.50        4.42      0.80 o 
  -1   2   0        2.14       17.30      0.98 o 
   0   2   0        4.92        7.94      0.43 o 
   1   2   0      961.23     1022.35     17.51 o 
   2   2   0      463.80      513.25      5.64 o 
   3   2   0     3104.76     3118.98     30.92 o 
   4   2   0       35.81       50.06      2.07 o 
   5   2   0      336.23      355.33      6.08 o 
   6   2   0        3.77        1.77      0.91 o 
   7   2   0        9.97       12.12      1.44 o 
   8   2   0        1.05        0.20      1.16 o 
   9   2   0      292.20      305.66     10.72 o 
  -9   3   0      518.96      517.02     13.36 o 
  -8   3   0       17.84       19.98      2.49 o 
  -7   3   0       21.45       23.60      2.49 o 
  -6   3   0     1760.43     1703.01     31.46 o 
  -5   3   0     1369.80     1360.43     17.68 o 
  -4   3   0     1597.76     1449.21     26.27 o 
  -3   3   0     2249.15     2122.03     36.69 o 
  -2   3   0     2394.20     2353.07     39.98 o 
  -1   3   0      400.83      489.98      9.38 o 
   0   3   0     3630.71     3747.04     61.98 o 
   1   3   0      355.99      355.85      7.00 o 
   2   3   0     5567.23     5631.73     67.20 o 
   3   3   0       69.20       66.85      1.45 o 
   4   3   0      453.32      460.35      6.59 o 
   5   3   0       20.49       24.58      1.50 o 
   6   3   0      686.74      657.94     15.91 o 
   7   3   0      200.61      204.39      4.87 o 
   8   3   0      403.35      401.03     12.02 o 
  -9   4   0       14.98       15.11      2.61 o 
  -8   4   0       48.00       47.61      3.65 o 
  -7   4   0       17.31       19.86      2.43 o 
  -6   4   0      556.71      545.16     12.67 o 
  -5   4   0      522.51      514.39      7.87 o 
  -4   4   0     1237.73     1232.59     23.03 o 
  -3   4   0      367.37      367.13      8.31 o 
  -2   4   0      295.39      301.03      6.89 o 
  -1   4   0      238.62      210.47      5.05 o 
   0   4   0     1896.11     2124.19     36.03 o 
   1   4   0     3231.43     3422.35     31.62 o 
   2   4   0      122.31      119.27      2.50 o 
   3   4   0      229.50      240.21      3.47 o 
   4   4   0      183.35      189.54      3.08 o 
   5   4   0      525.36      520.77      8.41 o 
   6   4   0        2.35        2.32      1.07 o 
   7   4   0      494.64      496.13     13.45 o 
   8   4   0        0.24        0.86      2.32 o 
  -9   5   0       68.93       73.84      4.87 o 
  -8   5   0      299.53      311.27      9.71 o 
  -7   5   0       42.90       39.24      3.35 o 
  -6   5   0      290.52      293.93      8.55 o 
  -5   5   0      148.84      129.96      3.32 o 
  -4   5   0        8.98       11.55      1.69 o 
  -3   5   0      327.28      330.24      8.01 o 
  -2   5   0     3768.93     3843.24     64.82 o 
  -1   5   0      463.98      442.61      9.29 o 
   0   5   0      729.50      756.29     14.22 o 
   1   5   0      120.12      126.31      2.04 o 
   2   5   0       86.31       92.90      2.37 o 
   3   5   0     1455.42     1401.57     18.18 o 
   4   5   0      127.05      138.13      2.69 o 
   5   5   0       16.44       20.00      2.70 o 
   6   5   0      483.66      481.55     12.85 o 
   7   5   0       45.18       49.95      4.27 o 
  -9   6   0      559.32      579.03     15.40 o 
  -8   6   0       14.46       13.98      2.67 o 
  -7   6   0      368.77      343.15     10.12 o 
  -6   6   0        4.74        5.79      1.12 o 
  -5   6   0      577.00      571.29      9.16 o 
  -4   6   0      476.81      472.44      7.82 o 
  -3   6   0     1277.62     1227.57     23.21 o 
  -2   6   0      265.75      276.95      7.12 o 
  -1   6   0     1493.14     1501.04     40.52 o 
   0   6   0     1658.25     1719.87     22.11 o 
   1   6   0        1.22        0.72      0.77 o 
   2   6   0      376.33      364.65      4.51 o 
   3   6   0        8.54        7.56      1.00 o 
   4   6   0      744.75      733.99     11.21 o 
   5   6   0       52.60       51.23      3.86 o 
   6   6   0       98.79      101.45      5.64 o 
   7   6   0       32.07       31.11      3.74 o 
  -8   7   0      228.70      252.52      9.14 o 
  -7   7   0      129.54      132.35      6.11 o 
  -6   7   0        0.87       -0.72      1.91 o 
  -5   7   0      131.85      132.49      5.02 o 
  -4   7   0      267.42      286.01      8.76 o 
  -3   7   0        3.32        3.62      1.41 o 
  -2   7   0      747.19      779.97     11.57 o 
  -1   7   0      437.88      460.03      7.61 o 
   0   7   0       17.66       19.14      1.97 o 
   1   7   0     1271.61     1305.88     17.53 o 
   2   7   0      199.50      202.60      3.17 o 
   3   7   0       17.27       18.40      2.17 o 
   4   7   0        5.52        5.74      1.32 o 
   5   7   0        6.62       12.47      2.52 o 
   6   7   0        6.34        6.50      2.64 o 
  -8   8   0      364.31      385.15     12.05 o 
  -7   8   0       11.30       19.38      3.09 o 
  -6   8   0      401.79      394.34      7.72 o 
  -5   8   0       38.35       32.69      2.15 o 
  -4   8   0        8.13        5.09      1.28 o 
  -3   8   0        5.81        7.00      1.33 o 
  -2   8   0      386.17      387.68      7.10 o 
  -1   8   0      244.99      250.33      5.30 o 
   0   8   0     1055.70     1082.94     15.35 o 
   1   8   0       12.27       10.45      2.14 o 
   2   8   0       79.16       84.32      4.30 o 
   3   8   0       22.46       21.90      2.61 o 
   4   8   0       82.30       84.92      5.16 o 
   5   8   0      134.39      134.34      6.50 o 
  -7   9   0      314.24      328.58     10.74 o 
  -6   9   0        2.44        1.40      1.47 o 
  -5   9   0      481.99      464.64      8.83 o 
  -4   9   0        2.10        1.66      1.26 o 
  -3   9   0       71.73       89.16      4.96 o 
  -2   9   0       28.12       28.25      2.02 o 
  -1   9   0      509.64      531.90      9.21 o 
   0   9   0       14.25       15.91      2.70 o 
   1   9   0      150.52      142.62      6.14 o 
   2   9   0      163.83      156.27      6.38 o 
   3   9   0       33.96       36.78      3.44 o 
   4   9   0      207.88      195.21      8.13 o 
  -5  10   0      129.73      124.67      4.31 o 
  -4  10   0      154.43      162.11      4.85 o 
  -3  10   0       31.21       30.09      2.31 o 
  -2  10   0       96.69      104.55      3.80 o 
  -1  10   0       21.49       19.06      3.24 o 
   0  10   0      219.09      228.81      8.49 o 
   1  10   0       38.97       44.94      4.04 o 
   2  10   0       16.06       17.93      3.09 o 
  -2 -10   1      624.26      599.24     15.32 o 
  -1 -10   1       47.12       52.06      4.21 o 
   0 -10   1       35.48       40.52      3.89 o 
   1 -10   1        0.87        2.14      2.17 o 
   2 -10   1       57.86       62.86      4.63 o 
   3 -10   1       74.83       86.05      3.86 o 
   4 -10   1      158.83      180.30      5.15 o 
   5 -10   1      348.83      337.39      7.47 o 
  -3  -9   1      148.17      165.29      6.50 o 
  -2  -9   1      192.84      180.13      6.95 o 
  -1  -9   1        2.00        3.89      2.11 o 
   0  -9   1       67.09       72.45      4.60 o 
   1  -9   1        5.55        5.91      2.14 o 
   2  -9   1      130.96      132.62      3.95 o 
   3  -9   1      183.45      179.40      4.71 o 
   4  -9   1       78.59       84.39      3.27 o 
   5  -9   1       35.13       32.76      4.41 o 
   6  -9   1       70.10       73.17      8.13 o 
  -5  -8   1      229.99      220.50      8.52 o 
  -4  -8   1       75.21       66.60      4.07 o 
  -3  -8   1      164.85      146.71      5.79 o 
  -2  -8   1        3.49        1.66      1.81 o 
  -1  -8   1     1009.31     1012.71     21.37 o 
   0  -8   1      931.52      957.17     16.74 o 
   1  -8   1      262.61      282.67      5.64 o 
   2  -8   1        1.98        3.20      1.14 o 
   3  -8   1       72.72       75.20      2.84 o 
   4  -8   1      126.52      121.90      3.67 o 
   5  -8   1       33.49       34.61      2.18 o 
   6  -8   1      112.30      114.80      3.78 o 
   7  -8   1      247.60      271.13      9.38 o 
  -6  -7   1      120.93      136.41      6.68 o 
  -5  -7   1      248.54      235.28      8.37 o 
  -4  -7   1      173.48      174.10      4.41 o 
  -3  -7   1      357.47      360.54      9.35 o 
  -2  -7   1      670.94      654.63     14.48 o 
  -1  -7   1       55.29       55.59      3.59 o 
   0  -7   1     2429.00     2491.43     31.51 o 
   1  -7   1      268.85      258.57      5.86 o 
   2  -7   1      116.37      115.08      3.15 o 
   3  -7   1      198.92      176.82      4.13 o 
   4  -7   1      216.38      234.87     17.61 o 
   5  -7   1      635.93      589.20     12.76 o 
   6  -7   1      399.86      401.62     11.04 o 
   7  -7   1      116.63      108.48      5.64 o 
   8  -7   1      100.77      119.88      6.32 o 
  -7  -6   1      141.19      144.51      7.09 o 
  -6  -6   1        0.22       -0.65      1.81 o 
  -5  -6   1        2.03        3.44      2.02 o 
  -4  -6   1        5.11        6.59      2.26 o 
  -3  -6   1       10.75       24.16      2.08 o 
  -2  -6   1       25.65       28.33      1.27 o 
  -1  -6   1     1700.69     1766.02     22.51 o 
   0  -6   1      339.90      367.43      5.99 o 
   1  -6   1      529.91      587.39      8.77 o 
   2  -6   1      184.70      145.55      3.36 o 
   3  -6   1       35.34       47.84      2.88 o 
   4  -6   1       81.61       76.47      2.61 o 
   5  -6   1      381.94      357.62      6.48 o 
   6  -6   1       67.42       66.48      4.16 o 
   7  -6   1       60.45       59.86      4.10 o 
   8  -6   1      105.09      105.93      5.58 o 
   9  -6   1        2.56        3.53      2.32 o 
  -8  -5   1       62.07       58.47      4.90 o 
  -7  -5   1       80.27       82.10      5.25 o 
  -6  -5   1       31.73       33.99      3.32 o 
  -5  -5   1      937.60      937.08     20.12 o 
  -4  -5   1      126.12      125.33      4.62 o 
  -3  -5   1     1001.13      980.74     13.06 o 
  -2  -5   1      236.56      233.76      3.00 o 
  -1  -5   1      137.63      132.05      3.59 o 
   0  -5   1      727.19      775.99     10.59 o 
   1  -5   1     5942.38     6058.13     72.80 o 
   2  -5   1       65.43       79.96      2.22 o 
   3  -5   1      660.66      590.55      8.74 o 
   4  -5   1      222.09      211.55      4.25 o 
   5  -5   1      963.38      970.37     13.65 o 
   6  -5   1      199.55      180.87      6.35 o 
   7  -5   1        3.04        4.21      1.90 o 
   8  -5   1      119.36      126.71      5.91 o 
   9  -5   1       97.65       89.93      5.43 o 
  -8  -4   1       57.00       57.10      4.57 o 
  -7  -4   1       23.05       23.54      3.18 o 
  -6  -4   1     1357.36     1333.00     27.10 o 
  -5  -4   1      241.55      250.91      4.86 o 
  -4  -4   1      746.51      743.96      8.54 o 
  -3  -4   1      144.13      132.66      2.67 o 
  -2  -4   1      561.12      498.89      6.99 o 
  -1  -4   1      828.97      873.18     13.71 o 
   0  -4   1     3863.37     3821.12     46.11 o 
   1  -4   1      249.10      271.41      4.36 o 
   2  -4   1     4659.07     4493.98     54.25 o 
   3  -4   1       36.70       33.95      1.47 o 
   4  -4   1     1137.30     1105.86     14.76 o 
   5  -4   1     1665.95     1659.00     21.49 o 
   6  -4   1     3325.63     3247.47     56.90 o 
   7  -4   1        6.23        2.94      1.57 o 
   8  -4   1      168.50      183.16      7.03 o 
   9  -4   1       41.29       37.73      3.65 o 
  -9  -3   1        6.88        9.76      2.91 o 
  -8  -3   1       36.11       50.19      4.19 o 
  -7  -3   1      184.85      197.91      7.39 o 
  -6  -3   1       62.74       68.45      2.49 o 
  -5  -3   1      304.74      297.66      5.31 o 
  -4  -3   1      792.67      833.21      9.24 o 
  -3  -3   1     2246.84     2386.64     23.98 o 
  -2  -3   1     3009.87     3251.74     39.20 o 
  -1  -3   1      144.08      133.73      1.69 o 
   0  -3   1      263.92      292.88      7.81 o 
   1  -3   1      237.79      261.67     19.71 o 
   2  -3   1      212.35      237.49      5.36 o 
   3  -3   1       47.53       58.21      1.68 o 
   4  -3   1      751.02      747.41     10.24 o 
   5  -3   1      446.22      459.56     10.54 o 
   6  -3   1     1399.46     1435.28     27.25 o 
   7  -3   1      554.54      550.33     13.06 o 
   8  -3   1       56.43       52.12      3.65 o 
   9  -3   1        1.45        0.21      1.75 o 
  -9  -2   1      210.98      219.79      8.87 o 
  -8  -2   1      129.37      127.90      6.32 o 
  -7  -2   1       24.77       25.75      3.18 o 
  -6  -2   1       33.93       23.59      2.33 o 
  -5  -2   1      631.27      615.60      9.06 o 
  -4  -2   1      415.91      443.51      5.30 o 
  -3  -2   1     5202.51     5376.98     55.65 o 
  -2  -2   1      851.01      855.89     10.75 o 
  -1  -2   1     8025.06     8069.02     97.14 o 
   0  -2   1      123.08      167.75      3.41 o 
   1  -2   1       44.19       56.47      1.51 o 
   2  -2   1       31.20       40.74      1.41 o 
   3  -2   1     5170.95     5028.67     60.26 o 
   4  -2   1      148.50      156.42      2.44 o 
   5  -2   1      780.02      769.85     11.18 o 
   6  -2   1        6.99        7.71      1.20 o 
   7  -2   1      189.19      193.01      7.79 o 
   8  -2   1      346.65      346.63      7.16 o 
   9  -2   1      348.26      343.58      7.53 o 
  -9  -1   1      381.95      396.34      7.95 o 
  -8  -1   1       58.04       61.10      2.73 o 
  -7  -1   1       25.67       25.29      1.70 o 
  -6  -1   1        7.00        6.46      1.28 o 
  -5  -1   1      461.40      457.63      9.53 o 
  -4  -1   1     1208.11     1147.33     14.85 o 
  -3  -1   1     3802.00     3893.04     46.33 o 
  -2  -1   1      351.79      332.79      6.11 o 
  -1  -1   1      341.37      372.62      7.39 o 
   0  -1   1     5692.03     5518.70     93.68 o 
   1  -1   1     1431.28     1584.73     26.62 o 
   2  -1   1     2775.59     2788.63     36.67 o 
   3  -1   1      148.69      154.10      2.95 o 
   4  -1   1      122.87       85.00      4.17 o 
   5  -1   1      215.41      219.69      8.44 o 
   6  -1   1     1188.63     1152.19     15.97 o 
   7  -1   1      232.48      248.13      9.10 o 
   8  -1   1      693.98      677.68     11.26 o 
   9  -1   1       33.76       36.57      2.51 o 
 -10   0   1       82.98       84.22      3.73 o 
  -9   0   1        1.00        2.69      1.34 o 
  -8   0   1       79.26       81.18      4.54 o 
  -7   0   1      199.70      197.99      4.57 o 
  -6   0   1       12.26       11.40      1.68 o 
  -5   0   1      216.37      182.83      5.05 o 
  -4   0   1     1409.67     1504.33     19.03 o 
  -3   0   1       17.21       26.56      1.45 o 
  -2   0   1       56.69       55.35      1.53 o 
  -1   0   1     5266.64     4513.56     75.84 o 
   0   0   1      612.05      656.08     11.34 o 
   2   0   1      708.72      768.29     16.43 o 
   3   0   1        4.38        3.18      0.65 o 
   4   0   1      104.28      116.51      7.29 o 
   5   0   1       12.72        7.82      1.00 o 
   6   0   1      325.27      324.12      6.02 o 
   7   0   1      216.28      212.00      4.97 o 
   8   0   1       10.73        8.85      3.47 o 
   9   0   1       15.21       17.98      2.04 o 
 -10   1   1      130.16      134.50      4.55 o 
  -9   1   1       24.05       23.91      3.64 o 
  -8   1   1     1408.04     1410.63     19.82 o 
  -7   1   1       37.85       32.90      1.94 o 
  -6   1   1     1901.93     1867.86     34.65 o 
  -5   1   1      176.42      174.23      3.71 o 
  -4   1   1      250.69      307.95      6.95 o 
  -2   1   1     6559.10     6224.09    172.88 o 
  -1   1   1     3421.65     3595.66     59.30 o 
   0   1   1     6363.58     6155.88    102.79 o 
   1   1   1     4394.96     4719.14     77.56 o 
   2   1   1       21.46       25.27      0.96 o 
   3   1   1     3466.97     3429.91     41.19 o 
   4   1   1      864.71      914.60     12.38 o 
   5   1   1     1098.18     1036.49     15.69 o 
   6   1   1       50.97       47.96      2.18 o 
   7   1   1      107.54      110.41      3.44 o 
   8   1   1       33.87       34.87      2.31 o 
   9   1   1      180.26      183.11      5.88 o 
 -10   2   1        2.00        1.77      1.43 o 
  -9   2   1      321.20      335.08      7.18 o 
  -8   2   1      627.72      623.10     10.49 o 
  -7   2   1     2275.03     2294.46     45.59 o 
  -6   2   1        5.03        4.23      1.04 o 
  -5   2   1      574.53      540.61      8.33 o 
  -4   2   1      226.32      205.29      3.88 o 
  -3   2   1     6093.60     5874.03    137.86 o 
  -2   2   1     1324.91     1304.57     22.68 o 
  -1   2   1    11746.81    10569.92    175.27 o 
   0   2   1      155.63      155.88      3.56 o 
   1   2   1       40.77       68.32      2.11 o 
   2   2   1      462.14      392.70      5.63 o 
   3   2   1     1112.21     1105.75     11.60 o 
   4   2   1     4254.43     4388.40     43.38 o 
   5   2   1     1244.86     1251.83     17.66 o 
   6   2   1      776.71      763.07     15.79 o 
   7   2   1       23.49       27.62      2.63 o 
   8   2   1      136.73      134.91      4.22 o 
   9   2   1      114.52      115.09      4.24 o 
 -10   3   1       29.92       28.82      3.35 o 
  -9   3   1       10.80        7.79      1.64 o 
  -8   3   1        7.58        4.73      1.59 o 
  -7   3   1      395.08      392.02      7.36 o 
  -6   3   1       16.14       18.73      2.14 o 
  -5   3   1     1153.09     1113.03     21.31 o 
  -4   3   1        8.27        3.24      1.13 o 
  -3   3   1     4766.13     4897.23     81.59 o 
  -2   3   1      931.39      964.06     17.54 o 
  -1   3   1      492.93      584.76     11.01 o 
   0   3   1      627.69      646.54      7.72 o 
   1   3   1     1083.46     1056.13     18.76 o 
   2   3   1      169.22      165.56      4.27 o 
   3   3   1     1143.65     1154.21     12.27 o 
   4   3   1      209.09      195.02      3.01 o 
   5   3   1        9.83       15.10      1.33 o 
   6   3   1        1.78        1.48      1.35 o 
   7   3   1      295.56      294.02      6.25 o 
   8   3   1       12.75       17.72      3.12 o 
  -9   4   1        1.09        1.48      1.87 o 
  -8   4   1      283.65      275.23      8.67 o 
  -7   4   1       49.39       47.43      3.38 o 
  -6   4   1     1432.25     1378.38     26.42 o 
  -5   4   1        1.71        3.44      1.37 o 
  -4   4   1      832.02      710.61     14.45 o 
  -3   4   1     1456.33     1704.26     30.25 o 
  -2   4   1     3842.31     4243.31     71.03 o 
  -1   4   1     2128.96     2167.89     37.07 o 
   0   4   1     3606.15     3779.57     40.95 o 
   1   4   1     1375.08     1370.58     24.25 o 
   2   4   1       21.09       11.66      1.31 o 
   3   4   1      446.18      434.44      5.48 o 
   4   4   1        2.95        4.14      0.66 o 
   5   4   1      402.76      412.96      7.20 o 
   6   4   1      449.84      442.55     10.37 o 
   7   4   1       96.23       96.28      5.37 o 
   8   4   1       60.62       63.69      4.87 o 
  -9   5   1      124.17      125.79      6.23 o 
  -8   5   1       25.18       27.51      3.09 o 
  -7   5   1      432.26      450.27     11.75 o 
  -6   5   1      708.46      682.89     15.35 o 
  -5   5   1     1468.51     1475.30     27.93 o 
  -4   5   1        5.33        6.68      1.57 o 
  -3   5   1      618.16      537.92     11.52 o 
  -2   5   1      815.54      874.36     16.83 o 
  -1   5   1     3893.20     4017.97     67.44 o 
   0   5   1      583.70      622.57     12.26 o 
   1   5   1     2479.15     2630.10     29.18 o 
   2   5   1       11.48        9.35      1.31 o 
   3   5   1        1.59        2.54      0.66 o 
   4   5   1      732.23      694.25     10.49 o 
   5   5   1      380.23      384.72      7.07 o 
   6   5   1      326.67      317.56      9.91 o 
   7   5   1      137.65      145.14      6.77 o 
  -9   6   1       59.59       69.33      4.87 o 
  -8   6   1      122.54      132.29      6.20 o 
  -7   6   1       30.10       23.24      2.88 o 
  -6   6   1        4.04        3.89      1.78 o 
  -5   6   1        1.36        2.08      1.48 o 
  -4   6   1        2.24        4.84      1.54 o 
  -3   6   1      280.29      283.33      7.60 o 
  -2   6   1      786.42      843.67     16.77 o 
  -1   6   1       33.21       38.79      2.37 o 
   0   6   1      469.74      467.16     10.09 o 
   1   6   1      727.13      726.95      9.30 o 
   2   6   1       80.95       77.82      2.79 o 
   3   6   1      237.59      221.85      4.47 o 
   4   6   1      187.33      187.23     11.81 o 
   5   6   1      100.54       98.01      5.25 o 
   6   6   1       79.83       77.64      4.90 o 
  -8   7   1      255.58      256.94      9.32 o 
  -7   7   1        8.08       11.96      2.61 o 
  -6   7   1      521.19      481.47     12.41 o 
  -5   7   1       15.34       24.61      2.67 o 
  -4   7   1      701.66      733.25     16.00 o 
  -3   7   1      224.71      235.84      7.09 o 
  -2   7   1      966.08      983.32     19.53 o 
  -1   7   1      175.38      204.77      6.06 o 
   0   7   1      754.11      775.88     15.61 o 
   1   7   1      263.43      250.78      4.93 o 
   2   7   1      450.31      465.32      5.78 o 
   3   7   1       20.10       16.87      1.33 o 
   4   7   1      218.30      209.61      7.54 o 
   5   7   1       73.62       87.14      5.34 o 
   6   7   1        2.45        2.46      2.37 o 
  -8   8   1       13.82       21.85      3.38 o 
  -7   8   1      384.67      400.67     11.96 o 
  -6   8   1       11.34        8.00      2.88 o 
  -5   8   1      268.67      307.53      6.44 o 
  -4   8   1      116.19      107.18      5.11 o 
  -3   8   1      382.33      393.01     10.18 o 
  -2   8   1      216.80      234.95      7.21 o 
  -1   8   1      395.57      431.10      7.65 o 
   0   8   1      206.69      211.44      4.75 o 
   1   8   1     1224.00     1254.78     17.44 o 
   2   8   1       10.20        9.50      2.02 o 
   3   8   1      158.15      155.91      5.82 o 
   4   8   1       78.06       76.55      4.81 o 
   5   8   1       96.60       98.42      5.79 o 
  -7   9   1       34.86       26.68      3.83 o 
  -6   9   1       55.22       53.34      2.93 o 
  -5   9   1       56.16       54.04      6.04 o 
  -4   9   1        6.39       11.23      1.72 o 
  -3   9   1       33.00       39.87      5.76 o 
  -2   9   1      283.30      294.92      6.31 o 
  -1   9   1       46.85       50.19      2.64 o 
   0   9   1       39.09       41.35      3.13 o 
   1   9   1       58.40       54.11      4.13 o 
   2   9   1       19.56       22.88      2.97 o 
   3   9   1      158.30      160.51      6.44 o 
  -5  10   1        5.36        2.01      1.60 o 
  -4  10   1      219.70      214.76      5.65 o 
  -3  10   1       67.11       66.29      3.21 o 
  -2  10   1      382.53      388.87      7.86 o 
  -1  10   1      277.89      258.13      8.99 o 
   0  10   1       79.74       79.37      5.02 o 
   1  10   1      164.46      160.36      6.89 o 
  -2 -10   2      348.68      340.63     10.57 o 
  -1 -10   2       62.83       60.84      4.54 o 
   0 -10   2        3.09        4.72      2.40 o 
   1 -10   2       33.00       35.26      3.56 o 
   2 -10   2        5.20        6.32      2.32 o 
   3 -10   2       34.13       33.15      3.50 o 
   4 -10   2      373.99      379.07      7.84 o 
   5 -10   2        7.21        7.08      1.81 o 
  -4  -9   2        1.30        1.96      2.11 o 
  -3  -9   2      466.75      450.69     12.08 o 
  -2  -9   2       40.61       41.79      3.68 o 
  -1  -9   2      353.80      362.65     10.51 o 
   0  -9   2      118.50      121.31      5.61 o 
   1  -9   2       90.12       92.10      4.90 o 
   2  -9   2        4.86        5.72      1.39 o 
   3  -9   2      471.01      466.53      8.44 o 
   4  -9   2        0.71        0.85      1.28 o 
   5  -9   2      262.68      279.04      6.28 o 
   6  -9   2      149.89      144.45      6.65 o 
  -5  -8   2      190.99      160.69      7.03 o 
  -4  -8   2      154.09      159.18      6.03 o 
  -3  -8   2        0.56        2.58      1.75 o 
  -2  -8   2      257.48      275.82      8.40 o 
  -1  -8   2      167.12      154.90      6.08 o 
   0  -8   2       64.88       68.74      4.04 o 
   1  -8   2        3.28        7.70      1.97 o 
   2  -8   2      686.88      668.92     10.98 o 
   3  -8   2        1.40       10.99      7.18 o 
   4  -8   2      217.26      226.25      5.22 o 
   5  -8   2      115.25      106.66      3.50 o 
   6  -8   2      129.44      130.33      5.94 o 
   7  -8   2      170.89      171.41      7.21 o 
  -6  -7   2       41.48       36.24      3.83 o 
  -5  -7   2      329.20      309.99      9.71 o 
  -4  -7   2      101.73      100.11      4.54 o 
  -3  -7   2       23.93       25.17      2.52 o 
  -2  -7   2      573.67      572.68     13.24 o 
  -1  -7   2      172.87      184.38      6.11 o 
   0  -7   2      916.76      966.74     13.43 o 
   1  -7   2      411.05      413.83      6.89 o 
   2  -7   2       14.05       10.86      1.25 o 
   3  -7   2       23.99       25.86      1.65 o 
   4  -7   2      205.18      213.33      9.13 o 
   5  -7   2       34.73       40.98      6.69 o 
   6  -7   2      246.86      236.50      7.98 o 
   7  -7   2       40.80       32.71      3.38 o 
   8  -7   2       58.32       57.02      4.57 o 
  -7  -6   2       35.55       36.18      3.89 o 
  -6  -6   2      238.60      247.77      8.85 o 
  -5  -6   2       78.07       73.70      4.39 o 
  -4  -6   2       79.60       75.63      3.71 o 
  -3  -6   2      930.95      945.24     19.17 o 
  -2  -6   2      332.33      336.89      8.52 o 
  -1  -6   2     1384.05     1368.53     17.76 o 
   0  -6   2      145.46      143.24      3.13 o 
   1  -6   2      796.22      833.81     11.64 o 
   2  -6   2       59.87       63.15      2.19 o 
   3  -6   2     1659.31     1607.27     21.11 o 
   4  -6   2        0.25        0.87      0.91 o 
   5  -6   2     1299.51     1301.36     17.88 o 
   6  -6   2      135.69      121.07      5.31 o 
   7  -6   2      116.54      130.03      5.94 o 
   8  -6   2      229.47      227.50      8.37 o 
  -8  -5   2        1.43       -0.65      2.20 o 
  -7  -5   2       86.99       85.66      5.37 o 
  -6  -5   2      118.31      124.84      5.79 o 
  -5  -5   2       10.91        8.82      2.08 o 
  -4  -5   2      597.21      621.08      9.61 o 
  -3  -5   2      284.43      272.62      7.00 o 
  -2  -5   2      175.42      164.52      3.08 o 
  -1  -5   2     1190.09     1203.24     15.52 o 
   0  -5   2      364.68      345.68      5.40 o 
   1  -5   2        0.11        2.21      1.37 o 
   2  -5   2     1446.04     1282.92     16.80 o 
   3  -5   2       32.42       37.62      1.86 o 
   4  -5   2     1582.20     1524.23     20.02 o 
   5  -5   2      296.62      299.31      5.55 o 
   6  -5   2      179.72      178.89      6.41 o 
   7  -5   2      397.13      379.06     10.60 o 
   8  -5   2       97.22      100.77      5.43 o 
   9  -5   2       36.15       26.86      3.38 o 
  -8  -4   2        0.08       -0.36      2.11 o 
  -7  -4   2      170.94      191.14      7.45 o 
  -6  -4   2       87.12       90.26      4.75 o 
  -5  -4   2      561.98      546.31      8.65 o 
  -4  -4   2       19.06       19.16      1.56 o 
  -3  -4   2       51.99       53.46      1.53 o 
  -2  -4   2      200.04      226.75      4.08 o 
  -1  -4   2      214.35      221.76      3.54 o 
   0  -4   2     2094.51     2221.83     27.28 o 
   1  -4   2      202.85      270.32      4.37 o 
   2  -4   2      300.87      324.61      5.17 o 
   3  -4   2      701.96      686.06      9.65 o 
   4  -4   2       45.54       46.51      1.80 o 
   5  -4   2      511.37      515.01     11.81 o 
   6  -4   2       14.03       15.49      2.23 o 
   7  -4   2        1.12        0.59      1.48 o 
   8  -4   2       74.03       85.45      4.78 o 
   9  -4   2        2.84        2.11      1.87 o 
  -9  -3   2        6.70        3.56      2.52 o 
  -8  -3   2       86.77       90.91      5.37 o 
  -7  -3   2      219.57      226.46      8.04 o 
  -6  -3   2     3077.38     3023.64     55.06 o 
  -5  -3   2        0.53        3.13      0.78 o 
  -4  -3   2     2292.76     2312.49     23.44 o 
  -3  -3   2     1769.74     1876.21     33.05 o 
  -2  -3   2     1886.73     2030.90     27.75 o 
  -1  -3   2     2653.69     2583.34     31.30 o 
   0  -3   2      867.75      854.00     10.92 o 
   1  -3   2      204.33      189.42      4.33 o 
   2  -3   2      126.87      120.17      2.43 o 
   3  -3   2     1754.99     1715.79     21.59 o 
   4  -3   2        0.73        0.73      1.44 o 
   5  -3   2     3437.11     3384.60     58.38 o 
   6  -3   2       95.61      100.62      4.60 o 
   7  -3   2      285.68      310.77      9.05 o 
   8  -3   2       23.90       28.05      2.94 o 
   9  -3   2      185.98      193.52      7.51 o 
  -9  -2   2       93.15      112.34      6.50 o 
  -8  -2   2      152.22      134.75      6.26 o 
  -7  -2   2      215.40      213.26      4.69 o 
  -6  -2   2      158.98      153.53      3.60 o 
  -5  -2   2     1100.84     1099.43     12.35 o 
  -4  -2   2      523.74      529.39      6.56 o 
  -3  -2   2      204.60      174.80      2.98 o 
  -2  -2   2    26636.48    27403.28   2483.36 o 
  -1  -2   2    32621.72    27780.27   1860.32 o 
   0  -2   2      143.86      171.48      2.64 o 
   1  -2   2     1274.31     1264.74     16.41 o 
   2  -2   2      819.70      745.26      9.78 o 
   3  -2   2        7.86        9.04      0.71 o 
   4  -2   2     2927.73     2842.85     34.87 o 
   5  -2   2      704.87      639.52     13.53 o 
   6  -2   2      533.21      498.74      8.39 o 
   7  -2   2       14.14       13.38      1.50 o 
   8  -2   2      436.38      425.72      8.40 o 
   9  -2   2      102.05       99.64      5.28 o 
 -10  -1   2        0.58       -0.27      2.40 o 
  -9  -1   2      260.70      258.16      9.35 o 
  -8  -1   2        1.28       -0.43      1.23 o 
  -7  -1   2        2.60        0.34      0.89 o 
  -6  -1   2        1.14        2.10      0.85 o 
  -5  -1   2      115.62      109.17      2.42 o 
  -3  -1   2     2272.86     2290.84     22.85 o 
  -2  -1   2    10728.11    10683.04    191.50 o 
  -1  -1   2     4011.17     4079.33     39.49 o 
   0  -1   2      170.57      192.18      3.93 o 
   1  -1   2     1199.73     1256.27     21.55 o 
   2  -1   2     1254.83     1320.95     22.97 o 
   3  -1   2     4481.42     4528.58     54.03 o 
   4  -1   2      285.35      342.14      8.16 o 
   5  -1   2       29.52       23.43      1.46 o 
   6  -1   2       71.19       71.07      2.65 o 
   7  -1   2       19.65       20.27      1.74 o 
   8  -1   2       85.19       89.76      3.48 o 
   9  -1   2       89.58       95.47      3.92 o 
 -10   0   2      180.17      191.56      8.31 o 
  -9   0   2       34.91       32.31      2.25 o 
  -8   0   2      698.55      704.48     11.22 o 
  -7   0   2      103.95       87.78      2.85 o 
  -6   0   2     2008.35     2085.58     26.60 o 
  -5   0   2       35.38       31.02      1.07 o 
  -4   0   2     3077.71     3013.20     40.59 o 
  -3   0   2      857.12      829.35      8.79 o 
  -2   0   2        8.97       10.48      0.48 o 
  -1   0   2     1521.75     1572.46     14.57 o 
   0   0   2     3696.70     3853.12     63.46 o 
   1   0   2    13193.73    12670.07    210.03 o 
   2   0   2      430.09      402.57      5.67 o 
   3   0   2     1868.67     1995.82     24.62 o 
   4   0   2     1191.25     1286.40     16.79 o 
   5   0   2     1064.95     1046.01     14.42 o 
   6   0   2        4.71        3.55      0.99 o 
   7   0   2      637.12      622.53     10.26 o 
   8   0   2       95.84       95.22      6.10 o 
   9   0   2       75.04       80.71      3.59 o 
 -10   1   2      134.80      132.85      6.22 o 
  -9   1   2       35.97       39.21      4.62 o 
  -8   1   2      295.07      302.16      6.29 o 
  -7   1   2     1073.96     1047.56     14.97 o 
  -6   1   2        0.47        0.36      0.81 o 
  -5   1   2      750.71      643.39      9.37 o 
  -4   1   2      924.85      983.79     10.59 o 
  -3   1   2     2267.36     2215.71     22.21 o 
  -2   1   2     6166.29     6170.21     60.04 o 
  -1   1   2     1523.78     1422.47     13.33 o 
   0   1   2      302.47      266.45      3.87 o 
   1   1   2     3338.17     3317.65     76.80 o 
   2   1   2       12.79       11.36      1.05 o 
   3   1   2      291.65      271.95      4.53 o 
   4   1   2     1221.18     1248.03     16.41 o 
   5   1   2      565.90      542.50      8.50 o 
   6   1   2     2179.74     2155.03     27.91 o 
   7   1   2        0.33        1.16      1.13 o 
   8   1   2        6.73        7.63      1.59 o 
   9   1   2        5.26        7.93      1.76 o 
 -10   2   2        0.77        0.93      4.38 o 
  -9   2   2       16.47       24.36      2.11 o 
  -8   2   2       80.63       75.39      3.03 o 
  -7   2   2      281.35      270.55      5.66 o 
  -6   2   2      143.79      154.23      3.78 o 
  -5   2   2       17.02       13.37      1.60 o 
  -4   2   2      334.20      357.97      5.75 o 
  -3   2   2     1952.52     1892.66     23.32 o 
  -2   2   2      349.55      328.87      6.83 o 
  -1   2   2     1267.62     1270.03     14.24 o 
   0   2   2      149.88      255.55      5.49 o 
   1   2   2      946.09     1029.55     12.95 o 
   2   2   2       70.34       88.50      2.04 o 
   3   2   2     2973.56     3034.54     36.88 o 
   4   2   2        5.67        6.06      0.88 o 
   5   2   2      783.94      773.11     11.37 o 
   6   2   2        0.81        1.70      0.97 o 
   7   2   2       11.86       12.00      1.58 o 
   8   2   2      108.85      119.10      8.30 o 
 -10   3   2      318.56      294.59     12.65 o 
  -9   3   2      329.36      339.43      7.35 o 
  -8   3   2      220.62      229.19      5.48 o 
  -7   3   2       52.13       55.50      3.44 o 
  -6   3   2      726.00      701.25     10.73 o 
  -5   3   2       57.82       47.19      2.94 o 
  -4   3   2     3863.64     3816.17     64.53 o 
  -3   3   2     1507.98     1691.91     29.74 o 
  -2   3   2     8391.04     8703.60    142.83 o 
  -1   3   2     1475.99     1621.53     18.23 o 
   0   3   2       36.82       26.30      1.60 o 
   1   3   2     1753.34     1731.66     30.07 o 
   2   3   2     2410.08     2340.01     28.69 o 
   3   3   2        4.66        1.79      0.66 o 
   4   3   2     1330.27     1319.83     17.54 o 
   5   3   2        1.16       -0.23      0.79 o 
   6   3   2      295.20      303.59      6.18 o 
   7   3   2      442.99      448.32      8.42 o 
   8   3   2       43.34       46.77      2.83 o 
 -10   4   2      128.57      138.58      6.62 o 
  -9   4   2      131.40      132.11      6.11 o 
  -8   4   2       31.07       39.15      3.38 o 
  -7   4   2       12.74       10.86      2.02 o 
  -6   4   2      296.22      312.67      8.58 o 
  -5   4   2     2017.12     1967.77     35.47 o 
  -4   4   2       82.19       86.10      3.62 o 
  -3   4   2     2001.86     2072.79     36.33 o 
  -2   4   2      308.98      324.69      7.39 o 
  -1   4   2      776.05      773.56     14.63 o 
   0   4   2      628.43      601.36      7.61 o 
   1   4   2      198.54      154.55      4.48 o 
   2   4   2      275.81      305.66      7.27 o 
   3   4   2      941.01      929.78     32.47 o 
   4   4   2      116.49      121.98      3.25 o 
   5   4   2       72.14       75.83      2.78 o 
   6   4   2      357.11      362.67      7.09 o 
   7   4   2      354.72      350.60      7.51 o 
  -9   5   2       76.61       77.14      4.84 o 
  -8   5   2       28.77       31.37      3.24 o 
  -7   5   2      220.07      230.47      7.72 o 
  -6   5   2      454.00      448.55     11.28 o 
  -5   5   2       80.58       84.26      4.07 o 
  -4   5   2       32.69       31.31      2.46 o 
  -3   5   2       60.50       66.37      3.15 o 
  -2   5   2      216.54      212.81      5.79 o 
  -1   5   2     2260.81     2323.54     40.22 o 
   0   5   2     1139.38     1163.93     13.84 o 
   1   5   2       51.64       42.47      2.40 o 
   2   5   2      320.14      354.46      8.52 o 
   3   5   2      168.06      162.22      3.78 o 
   4   5   2      215.07      204.04      6.89 o 
   5   5   2       64.11       65.87      2.80 o 
   6   5   2        0.19        0.26      1.16 o 
   7   5   2      395.38      382.36     11.81 o 
  -9   6   2      183.69      202.33      8.13 o 
  -8   6   2      316.83      342.26     10.48 o 
  -7   6   2      348.99      333.77      9.97 o 
  -6   6   2       13.71       19.95      2.67 o 
  -5   6   2       78.61      101.27      4.60 o 
  -4   6   2     1411.37     1462.15     27.57 o 
  -3   6   2        2.56        4.99      1.42 o 
  -2   6   2     1925.30     2002.03     35.71 o 
  -1   6   2     1508.59     1553.30     28.17 o 
   0   6   2     1304.15     1277.79     16.95 o 
   1   6   2      149.17      142.12      2.99 o 
   2   6   2      207.64      199.96      6.06 o 
   3   6   2        0.46        0.89      0.71 o 
   4   6   2     1230.01     1244.02     17.49 o 
   5   6   2       74.49       73.28      4.63 o 
   6   6   2       55.10       51.91      4.30 o 
  -8   7   2      141.34      146.62      6.74 o 
  -7   7   2      229.51      219.67      7.98 o 
  -6   7   2      128.84      116.02      5.52 o 
  -5   7   2       75.06       99.28      4.75 o 
  -4   7   2       12.36       11.34      2.14 o 
  -3   7   2      405.93      400.38     10.09 o 
  -2   7   2      159.95      168.41      5.61 o 
  -1   7   2       56.37       61.50      3.21 o 
   0   7   2       14.40       13.39      1.87 o 
   1   7   2      495.94      515.62      7.46 o 
   2   7   2      109.09      115.13      2.44 o 
   3   7   2      770.44      742.61      9.38 o 
   4   7   2       33.01       34.34      3.35 o 
   5   7   2      157.98      166.51      7.21 o 
  -8   8   2       59.51       66.31      5.19 o 
  -7   8   2      229.33      242.22      8.73 o 
  -6   8   2      337.63      301.74      9.59 o 
  -5   8   2        0.18        3.80      1.96 o 
  -4   8   2      272.52      294.40      8.87 o 
  -3   8   2       73.53       84.35      4.45 o 
  -2   8   2      229.24      214.86      6.89 o 
  -1   8   2       86.51       80.35      3.92 o 
   0   8   2       24.35       26.86      2.43 o 
   1   8   2      159.30      170.81      6.65 o 
   2   8   2      195.39      199.97      3.89 o 
   3   8   2        1.72        3.34      1.37 o 
  -7   9   2      246.82      263.74      6.44 o 
  -6   9   2       42.37       50.99      4.36 o 
  -5   9   2      491.19      465.73     12.64 o 
  -4   9   2      167.53      181.17      7.06 o 
  -3   9   2      107.96       98.96      5.05 o 
  -2   9   2     1254.29     1245.11     24.96 o 
  -1   9   2      136.95      153.00      5.91 o 
   0   9   2       27.16       28.64      2.46 o 
   1   9   2       64.09       73.96      4.45 o 
   2   9   2      108.41      106.46      5.19 o 
  -5  10   2        7.25        9.39      3.31 o 
  -4  10   2       43.01       46.90      2.83 o 
  -3  10   2      459.00      475.38      9.16 o 
  -2  10   2       75.12       79.83      3.43 o 
  -1  10   2      145.04      143.46      4.48 o 
   0  10   2       41.10       48.76      4.16 o 
   1  10   2       20.38       23.24      3.32 o 
  -3 -10   3      143.70      143.39      6.83 o 
  -2 -10   3        5.68        2.73      2.40 o 
  -1 -10   3      349.78      350.90     10.80 o 
   0 -10   3       31.88       27.40      3.38 o 
   1 -10   3       99.62      100.71      5.52 o 
   2 -10   3        0.65        3.38      2.17 o 
   3 -10   3      158.05      153.45      6.74 o 
   4 -10   3        8.21        8.07      2.73 o 
  -4  -9   3      284.19      273.06      8.93 o 
  -3  -9   3        1.06       -0.74      2.08 o 
  -2  -9   3      214.83      207.74      7.48 o 
  -1  -9   3       31.32       33.69      3.35 o 
   0  -9   3       45.05       46.72      3.86 o 
   1  -9   3        0.40        0.36      1.75 o 
   2  -9   3      189.84      196.10      7.33 o 
   3  -9   3       38.56       44.93      2.54 o 
   4  -9   3      389.69      383.00      7.55 o 
   5  -9   3       15.06       12.57      3.58 o 
   6  -9   3       25.63       31.73      3.50 o 
  -6  -8   3       10.60       16.32      3.29 o 
  -5  -8   3       43.69       42.92      4.10 o 
  -4  -8   3       55.10       56.10      4.07 o 
  -3  -8   3      334.92      333.65      9.62 o 
  -2  -8   3       29.88       30.51      3.06 o 
  -1  -8   3       57.09       54.94      3.80 o 
   0  -8   3       63.90       68.50      4.07 o 
   1  -8   3       38.96       29.77      2.88 o 
   2  -8   3      160.16      174.19      4.27 o 
   3  -8   3      223.03      232.30      5.11 o 
   4  -8   3      195.45      201.04      4.86 o 
   5  -8   3        7.14        5.10      1.41 o 
   6  -8   3       28.09       41.41      3.71 o 
   7  -8   3        8.66       10.45      2.64 o 
  -7  -7   3      123.57      124.66      6.71 o 
  -6  -7   3      235.57      225.63      8.64 o 
  -5  -7   3        0.82        0.59      1.32 o 
  -4  -7   3      765.18      738.21     16.35 o 
  -3  -7   3      344.30      327.95      9.02 o 
  -2  -7   3      128.95      130.36      5.13 o 
  -1  -7   3      904.51      916.03     19.29 o 
   0  -7   3     1715.39     1759.88     33.87 o 
   1  -7   3      295.17      276.66      5.19 o 
   2  -7   3      436.86      444.54      7.42 o 
   3  -7   3      347.45      335.96      6.25 o 
   4  -7   3       46.05       50.14      2.40 o 
   5  -7   3      549.10      524.33      8.93 o 
   6  -7   3       77.50       69.57      4.39 o 
   7  -7   3       96.75      100.80      5.40 o 
  -7  -6   3      206.53      207.88      8.40 o 
  -6  -6   3       36.16       34.25      3.62 o 
  -5  -6   3       65.64       70.30      3.93 o 
  -4  -6   3       92.57       96.08      4.36 o 
  -3  -6   3       25.48       28.55      2.40 o 
  -2  -6   3      841.45      793.06     16.68 o 
  -1  -6   3       11.66        9.83      0.92 o 
   0  -6   3      604.97      642.43      9.24 o 
   1  -6   3     1168.72     1173.16     15.66 o 
   2  -6   3     1211.08     1167.62     15.76 o 
   3  -6   3      384.76      390.14      6.64 o 
   4  -6   3     1782.73     1701.70     22.43 o 
   5  -6   3      602.94      581.61     13.21 o 
   6  -6   3      100.80       98.87      4.87 o 
   7  -6   3       11.22        6.53      2.14 o 
   8  -6   3        5.43        3.80      2.26 o 
  -8  -5   3        7.92        7.18      2.73 o 
  -7  -5   3      278.61      242.94      8.73 o 
  -6  -5   3       22.56       26.39      3.06 o 
  -5  -5   3      215.88      214.60      4.76 o 
  -4  -5   3      143.32      137.99      4.90 o 
  -3  -5   3     1052.70     1074.71     21.16 o 
  -2  -5   3      184.37      203.62      3.46 o 
  -1  -5   3      516.24      498.00      7.08 o 
   0  -5   3      186.45      174.39      3.27 o 
   1  -5   3        2.55        5.62      2.23 o 
   2  -5   3      981.53      961.64     13.19 o 
   3  -5   3      842.00      844.17     11.83 o 
   4  -5   3     1078.11     1104.96     15.15 o 
   5  -5   3     2032.97     2046.67     37.25 o 
   6  -5   3      175.52      182.95      6.59 o 
   7  -5   3       20.03       15.79      2.46 o 
   8  -5   3      213.13      218.09      8.10 o 
  -9  -4   3       51.88       52.83      4.78 o 
  -8  -4   3        1.11        2.17      2.20 o 
  -7  -4   3       13.95       12.79      2.61 o 
  -6  -4   3     1074.69     1057.47     22.47 o 
  -5  -4   3      634.30      641.71      9.94 o 
  -4  -4   3     1302.41     1246.11     20.24 o 
  -3  -4   3      122.52      131.87      1.69 o 
  -2  -4   3     1887.60     1980.49     24.38 o 
  -1  -4   3      620.36      625.15      8.34 o 
   0  -4   3        7.51        4.73      2.00 o 
   1  -4   3      519.72      467.68      6.81 o 
   2  -4   3     2195.93     2214.64     27.58 o 
   3  -4   3      921.50      862.45     12.07 o 
   4  -4   3      582.97      594.31      8.87 o 
   5  -4   3      911.37      890.98     18.17 o 
   6  -4   3        7.10        9.47      1.96 o 
   7  -4   3     1239.71     1243.30     25.29 o 
   8  -4   3       11.91        9.17      2.23 o 
  -9  -3   3       13.56       10.18      3.12 o 
  -8  -3   3        7.71        6.50      2.40 o 
  -7  -3   3       37.39       41.20      3.53 o 
  -6  -3   3      166.01      154.49      5.97 o 
  -5  -3   3      422.59      406.71      6.85 o 
  -4  -3   3      280.08      318.82      4.12 o 
  -3  -3   3       20.59       19.18      1.16 o 
  -2  -3   3     2577.99     2966.08     52.86 o 
   0  -3   3      989.64      988.58     12.61 o 
   1  -3   3      161.48      142.32      2.77 o 
   2  -3   3      171.41      216.36      3.80 o 
   3  -3   3      109.31       90.89      3.12 o 
   4  -3   3      294.26      278.53      4.82 o 
   5  -3   3       23.42       21.16      2.20 o 
   6  -3   3      480.12      479.33     11.61 o 
   7  -3   3      101.81      108.84      5.08 o 
   8  -3   3      151.56      142.44      6.08 o 
   9  -3   3        1.52        2.32      1.81 o 
  -9  -2   3      298.33      294.85     10.30 o 
  -8  -2   3       20.12       18.97      3.06 o 
  -7  -2   3      108.80      111.69      5.19 o 
  -6  -2   3      603.06      592.21     15.54 o 
  -5  -2   3      210.66      197.77      5.24 o 
  -4  -2   3      148.16      138.81      3.26 o 
  -3  -2   3     2542.78     2566.24     25.59 o 
  -2  -2   3        9.93        9.44      1.25 o 
  -1  -2   3     4326.44     4299.49     71.61 o 
   0  -2   3      159.59      182.43      4.85 o 
   1  -2   3      235.30      278.85      4.24 o 
   2  -2   3        8.41        7.28      1.60 o 
   3  -2   3     1456.82     1441.15     18.35 o 
   4  -2   3     2540.95     2617.75     32.39 o 
   5  -2   3       93.90       95.72      4.10 o 
   6  -2   3        6.90       10.80      1.78 o 
   7  -2   3       60.54       59.84      3.80 o 
   8  -2   3       55.73       58.50      4.10 o 
   9  -2   3       14.29       13.36      2.76 o 
 -10  -1   3      156.11      151.46      7.54 o 
  -9  -1   3      214.90      223.56      8.55 o 
  -8  -1   3      435.29      462.86     12.73 o 
  -7  -1   3      398.54      383.61      8.85 o 
  -6  -1   3       79.31       68.74      2.27 o 
  -5  -1   3       90.13       94.65      1.90 o 
  -4  -1   3     4379.12     4322.17     42.61 o 
  -3  -1   3      343.90      321.62      4.26 o 
  -2  -1   3     1534.14     1524.12     15.38 o 
  -1  -1   3     4992.13     5236.71    115.30 o 
   0  -1   3    10565.38     9584.51    115.11 o 
   1  -1   3     2901.67     2889.85     41.33 o 
   2  -1   3     6504.66     6453.86     77.00 o 
   3  -1   3      503.86      425.27      5.10 o 
   4  -1   3     1466.91     1390.02     18.15 o 
   5  -1   3      227.29      230.00      5.03 o 
   6  -1   3       37.36       33.05      2.80 o 
   7  -1   3      257.99      255.02      8.39 o 
   8  -1   3      232.09      236.89      8.32 o 
   9  -1   3      308.56      300.39     12.38 o 
 -10   0   3       39.81       35.38      4.04 o 
  -9   0   3      390.10      392.93     11.75 o 
  -8   0   3      171.18      174.29      7.58 o 
  -7   0   3       17.37       21.10      2.06 o 
  -6   0   3        1.02       -0.04      0.77 o 
  -5   0   3     1353.16     1298.49     23.72 o 
  -4   0   3        9.58        8.50      0.62 o 
  -3   0   3     1391.12     1310.52     13.49 o 
  -2   0   3     2403.52     2483.09     24.56 o 
  -1   0   3      960.63     1112.79     19.03 o 
   0   0   3       12.54       17.42      0.78 o 
   1   0   3     1986.58     1882.46     23.12 o 
   2   0   3     1326.26     1369.91     14.03 o 
   3   0   3     4284.41     4590.22     45.19 o 
   4   0   3        2.81        2.25      0.74 o 
   5   0   3       91.14       95.32      2.83 o 
   6   0   3      242.15      235.49      5.10 o 
   7   0   3        3.52        0.90      1.02 o 
   8   0   3      298.01      274.24      6.36 o 
 -10   1   3        8.88        6.73      1.67 o 
  -9   1   3      354.97      361.85      8.99 o 
  -8   1   3      236.16      254.52      5.63 o 
  -7   1   3     1001.87      964.56     13.93 o 
  -6   1   3     1332.52     1360.23     14.72 o 
  -5   1   3     4362.56     4525.59     44.93 o 
  -4   1   3      739.94      765.08      8.53 o 
  -3   1   3      739.27      741.93      8.09 o 
  -2   1   3     2499.73     2657.52     26.33 o 
  -1   1   3     2468.67     2367.83     28.89 o 
   0   1   3      662.45      719.02      9.50 o 
   1   1   3     1393.15     1425.42     17.88 o 
   2   1   3      205.36      194.39      2.80 o 
   3   1   3      255.18      256.20      8.53 o 
   4   1   3      361.20      339.62      5.80 o 
   5   1   3     1291.71     1302.56     17.63 o 
   6   1   3      186.49      201.42      4.72 o 
   7   1   3        2.57        1.45      1.18 o 
   8   1   3       12.18        9.16      2.46 o 
 -10   2   3       28.21       30.29      2.91 o 
  -9   2   3       96.01       98.46      3.67 o 
  -8   2   3      493.24      469.13     12.21 o 
  -7   2   3      869.57      845.63     12.62 o 
  -6   2   3      406.69      364.00      6.47 o 
  -5   2   3       86.58       62.43      2.20 o 
  -4   2   3     6250.74     6520.05     63.90 o 
  -3   2   3      464.93      527.47      6.14 o 
  -2   2   3     8873.28     8619.34    102.61 o 
  -1   2   3       19.28       18.44      0.73 o 
   0   2   3     1607.40     1518.48     26.48 o 
   1   2   3       23.57       27.51      2.43 o 
   2   2   3     1224.31     1192.76     15.27 o 
   3   2   3       20.72       22.68      1.27 o 
   4   2   3     3973.06     3853.80     46.96 o 
   5   2   3       87.31       86.52      2.85 o 
   6   2   3      529.69      529.93      9.00 o 
   7   2   3       75.52       69.20      3.06 o 
   8   2   3        4.72        3.48      1.88 o 
 -10   3   3       10.34        9.57      1.80 o 
  -9   3   3       82.17       85.94      5.24 o 
  -8   3   3      206.57      199.85      8.95 o 
  -7   3   3       21.26       21.72      2.95 o 
  -6   3   3      198.87      200.51      4.54 o 
  -5   3   3        9.43        5.19      1.34 o 
  -4   3   3        0.06        2.29      1.04 o 
  -3   3   3     6322.04     6283.96    104.09 o 
  -2   3   3      467.01      555.05     10.98 o 
  -1   3   3       28.53       25.82      1.03 o 
   0   3   3     2642.82     2970.36     50.37 o 
   1   3   3       88.54      130.63      4.07 o 
   2   3   3       96.77       92.88      3.04 o 
   3   3   3     2268.24     2283.04     28.53 o 
   4   3   3       87.93       97.09      2.84 o 
   5   3   3      686.60      667.65     10.41 o 
   6   3   3        6.03        6.63      1.33 o 
   7   3   3        0.85        0.43      1.23 o 
 -10   4   3      288.52      316.29     10.15 o 
  -9   4   3       75.06       65.77      4.36 o 
  -8   4   3       54.56       56.81      3.86 o 
  -7   4   3      196.66      195.00      6.74 o 
  -6   4   3      111.93      115.61      4.84 o 
  -5   4   3      791.92      783.24     16.18 o 
  -4   4   3     1094.52     1058.36     20.21 o 
  -3   4   3      193.52      191.00      5.40 o 
  -2   4   3      398.47      420.56      9.14 o 
  -1   4   3     2546.33     2665.75     29.66 o 
   0   4   3        1.29        3.47      1.07 o 
   1   4   3      570.57      530.38     11.25 o 
   2   4   3      415.10      373.62      7.08 o 
   3   4   3      248.20      244.24      4.77 o 
   4   4   3       17.93       22.00      1.60 o 
   5   4   3        3.21        2.48      1.57 o 
   6   4   3        3.23        7.65      1.53 o 
   7   4   3      281.76      301.50      6.84 o 
  -9   5   3      182.05      190.13      7.66 o 
  -8   5   3      317.28      314.21      9.68 o 
  -7   5   3      276.73      256.11      8.10 o 
  -6   5   3      113.77       99.67      4.57 o 
  -5   5   3     2048.72     2087.75     37.87 o 
  -4   5   3      629.66      647.92     13.86 o 
  -3   5   3      372.89      354.99      8.61 o 
  -2   5   3     2251.62     2160.79     37.93 o 
  -1   5   3      278.70      294.25      4.72 o 
   0   5   3     2508.03     2413.62     27.21 o 
   1   5   3      446.94      434.60      9.97 o 
   2   5   3      596.15      605.07      9.16 o 
   3   5   3        1.09        2.08      0.94 o 
   4   5   3      476.05      485.46      8.77 o 
   5   5   3       39.23       36.75      2.22 o 
   6   5   3      541.81      562.14     13.77 o 
  -9   6   3       18.21       25.14      3.44 o 
  -8   6   3      122.49      124.99      6.11 o 
  -7   6   3      135.16      144.28      6.14 o 
  -6   6   3       91.75       95.96      4.84 o 
  -5   6   3       20.00       20.98      2.40 o 
  -4   6   3       50.15       55.89      3.35 o 
  -3   6   3      448.43      446.47     10.54 o 
  -2   6   3       44.64       53.22      3.00 o 
  -1   6   3     1192.98     1235.68     23.30 o 
   0   6   3      659.10      639.53      8.73 o 
   1   6   3      586.70      577.51      6.82 o 
   2   6   3       72.75       72.60      3.71 o 
   3   6   3      355.75      345.97     11.78 o 
   4   6   3       14.39       17.13      2.32 o 
   5   6   3      124.60      126.32      5.61 o 
  -8   7   3      244.60      271.96      9.47 o 
  -7   7   3        1.80       -0.18      1.84 o 
  -6   7   3      103.60      117.39      5.49 o 
  -5   7   3      498.12      483.75     12.23 o 
  -4   7   3      116.26      126.89      5.22 o 
  -3   7   3       23.36       27.31      2.61 o 
  -2   7   3      142.08      134.93      5.02 o 
  -1   7   3      437.56      434.66     10.36 o 
   0   7   3       57.01       54.94      2.07 o 
   1   7   3      383.34      369.81      6.01 o 
   2   7   3      273.50      258.77      4.10 o 
   3   7   3      120.93      130.09      3.95 o 
   4   7   3      401.90      386.75     10.57 o 
  -8   8   3       16.58       14.22      3.12 o 
  -7   8   3      238.39      226.61      8.52 o 
  -6   8   3      101.00      108.07      5.55 o 
  -5   8   3      688.43      652.16     15.52 o 
  -4   8   3      286.32      301.45      9.05 o 
  -3   8   3      679.73      658.49     15.14 o 
  -2   8   3      122.90      128.93      5.31 o 
  -1   8   3      291.85      275.50      7.95 o 
   0   8   3      433.52      444.72     10.98 o 
   1   8   3      124.47      119.92     10.27 o 
   2   8   3      183.80      189.38      4.18 o 
   3   8   3      200.40      198.06      6.47 o 
  -6   9   3       88.19       88.72      5.49 o 
  -5   9   3       59.81       62.48      4.69 o 
  -4   9   3      153.36      156.12      6.53 o 
  -3   9   3      222.53      241.07      8.16 o 
  -2   9   3       49.68       45.74      3.53 o 
  -1   9   3       63.21       73.90      4.24 o 
   0   9   3       13.43       13.89      2.23 o 
   1   9   3       26.38       27.43      2.14 o 
   2   9   3      104.63      103.82      5.46 o 
  -4  10   3      319.53      309.82     10.03 o 
  -3  10   3       12.74       11.78      2.64 o 
  -2  10   3      237.21      233.65      8.16 o 
  -1  10   3       20.36       21.82      2.97 o 
   0  10   3       73.69       68.73      7.67 o 
  -2 -10   4       86.47       88.39      5.43 o 
  -1 -10   4        5.29        2.11      2.64 o 
   0 -10   4      149.10      143.66      6.68 o 
   1 -10   4        6.65        4.19      2.32 o 
   2 -10   4       47.33       47.40      4.07 o 
   3 -10   4       38.35       34.94      3.68 o 
   4 -10   4       26.44       24.61      3.29 o 
  -4  -9   4      135.54      113.77      5.76 o 
  -3  -9   4      117.90      124.07      6.08 o 
  -2  -9   4        1.40       -0.83      2.23 o 
  -1  -9   4      870.86      894.54     20.33 o 
   0  -9   4       80.46       73.90      4.66 o 
   1  -9   4        2.90        2.26      2.11 o 
   2  -9   4      212.01      210.47      7.66 o 
   3  -9   4       82.39       81.00      4.90 o 
   4  -9   4      433.79      412.99      7.91 o 
   5  -9   4       28.22       28.26      2.27 o 
  -6  -8   4       29.65       34.19      4.07 o 
  -5  -8   4       16.63       17.84      2.14 o 
  -4  -8   4      295.81      299.49      9.23 o 
  -3  -8   4       46.21       49.09      3.80 o 
  -2  -8   4      122.85      116.11      5.31 o 
  -1  -8   4       15.18       14.87      2.49 o 
   0  -8   4      302.37      290.84      8.79 o 
   1  -8   4      475.47      469.15     12.02 o 
   2  -8   4      343.78      307.98      9.02 o 
   3  -8   4      489.42      484.44      8.38 o 
   4  -8   4       67.23       71.22      3.65 o 
   5  -8   4      167.78      158.57      4.51 o 
   6  -8   4        9.27        3.68      2.20 o 
  -7  -7   4        1.26        1.01      2.23 o 
  -6  -7   4      197.74      181.41      7.63 o 
  -5  -7   4       94.35       94.77      3.54 o 
  -4  -7   4       57.56       51.88      3.68 o 
  -3  -7   4        1.24       -0.65      1.63 o 
  -2  -7   4       32.44       31.43      2.85 o 
  -1  -7   4        0.90        1.96      1.66 o 
   0  -7   4      215.23      221.24      7.18 o 
   1  -7   4      251.44      232.66      4.65 o 
   2  -7   4      599.25      588.21      9.18 o 
   3  -7   4        7.55        7.72      1.32 o 
   4  -7   4       11.85       11.72      1.49 o 
   5  -7   4      205.30      194.08      6.80 o 
   6  -7   4       12.12       13.42      2.55 o 
   7  -7   4       10.27       11.69      2.55 o 
  -7  -6   4      218.14      213.14      8.46 o 
  -6  -6   4      153.59      164.88      7.03 o 
  -5  -6   4      258.26      248.45      6.13 o 
  -4  -6   4       74.73       73.07      4.13 o 
  -3  -6   4      482.11      493.31     11.78 o 
  -2  -6   4      352.57      355.82      9.23 o 
  -1  -6   4      367.31      351.91      9.17 o 
   0  -6   4       54.88       65.54      2.05 o 
   1  -6   4      817.09      869.11     13.19 o 
   2  -6   4      143.78      148.48      3.52 o 
   3  -6   4      571.10      563.31      8.84 o 
   4  -6   4      115.46      112.26      3.33 o 
   5  -6   4       34.26       34.82      2.88 o 
   6  -6   4      271.31      245.31      7.95 o 
   7  -6   4        2.30        3.35      1.90 o 
  -8  -5   4      308.87      296.99     10.42 o 
  -7  -5   4      506.24      512.75     13.98 o 
  -6  -5   4      337.25      331.45     10.00 o 
  -5  -5   4       19.18       16.06      1.62 o 
  -4  -5   4      825.37      831.23     17.36 o 
  -3  -5   4      286.69      273.18      7.60 o 
  -2  -5   4      522.62      497.73     11.43 o 
  -1  -5   4      734.11      791.82     10.58 o 
   0  -5   4      890.51      881.20     11.82 o 
   1  -5   4      218.33      217.43      5.88 o 
   2  -5   4      909.33      878.82     12.19 o 
   3  -5   4     1326.16     1319.90     17.65 o 
   4  -5   4     1928.58     1980.82     26.57 o 
   5  -5   4       87.82       78.71      4.01 o 
   6  -5   4      168.44      159.50      6.08 o 
   7  -5   4      114.44      111.04      5.46 o 
   8  -5   4       26.09       28.55      3.41 o 
  -9  -4   4       40.38       37.25      4.21 o 
  -8  -4   4        5.44        2.91      2.37 o 
  -7  -4   4       94.26       84.86      4.90 o 
  -6  -4   4      180.37      185.18      6.92 o 
  -5  -4   4       39.29       39.95      2.33 o 
  -4  -4   4     1288.25     1349.49     18.38 o 
  -3  -4   4     6804.35     6802.94    119.02 o 
  -2  -4   4      850.32      900.39     18.08 o 
  -1  -4   4        1.22        2.52      0.50 o 
   0  -4   4       24.77       17.25      1.93 o 
   1  -4   4        0.85        0.45      0.55 o 
   2  -4   4      720.37      709.74     13.03 o 
   3  -4   4      904.49      899.93     12.49 o 
   4  -4   4       33.62       36.50      1.89 o 
   5  -4   4       81.01       75.42      4.01 o 
   6  -4   4      341.08      322.82      9.14 o 
   7  -4   4        4.12        2.29      1.75 o 
   8  -4   4      249.82      273.21      9.14 o 
  -9  -3   4       39.99       42.03      4.30 o 
  -8  -3   4        8.80        6.32      2.40 o 
  -7  -3   4      289.79      285.94      9.11 o 
  -6  -3   4      133.32      129.62      5.37 o 
  -5  -3   4     1009.17      984.05     14.06 o 
  -4  -3   4       74.57       98.79      2.80 o 
  -3  -3   4     7617.49     7920.87    137.84 o 
  -2  -3   4     1036.50     1145.86     21.99 o 
  -1  -3   4     3288.29     3177.64     38.49 o 
   0  -3   4      499.61      479.25      6.72 o 
   1  -3   4     2733.35     2782.55     55.30 o 
   2  -3   4      952.12     1071.87     14.16 o 
   3  -3   4      522.00      497.36      7.52 o 
   4  -3   4      182.12      184.50      3.79 o 
   5  -3   4      428.25      429.52     10.45 o 
   6  -3   4      310.82      282.32      8.22 o 
   7  -3   4      210.35      204.59      7.24 o 
   8  -3   4        1.41        0.03      1.54 o 
  -9  -2   4      118.93      123.41      6.59 o 
  -8  -2   4      646.31      658.87     16.27 o 
  -7  -2   4      182.40      187.58      6.89 o 
  -6  -2   4      218.46      220.23      6.00 o 
  -5  -2   4      422.50      428.55      5.38 o 
  -4  -2   4       78.29       70.63      1.48 o 
  -3  -2   4      155.90      193.41      2.60 o 
  -2  -2   4     4204.84     4002.56     49.00 o 
  -1  -2   4      144.31      140.57      2.94 o 
   0  -2   4     5224.20     5104.84     61.15 o 
   1  -2   4      204.53      237.45      3.94 o 
   2  -2   4     4770.36     4997.38     60.22 o 
   3  -2   4      324.68      296.69      4.94 o 
   4  -2   4      251.16      230.32      6.41 o 
   5  -2   4      208.24      200.61      6.29 o 
   6  -2   4      739.18      707.97     15.64 o 
   7  -2   4        4.15        6.77      1.99 o 
   8  -2   4      153.12      160.93      6.68 o 
 -10  -1   4      240.08      233.50      9.50 o 
  -9  -1   4      413.62      442.37     12.97 o 
  -8  -1   4        4.36        2.67      1.99 o 
  -7  -1   4      139.50      135.52      5.64 o 
  -6  -1   4        0.42        2.63      1.70 o 
  -5  -1   4       47.34       54.52      1.49 o 
  -4  -1   4      406.52      418.93      5.11 o 
  -3  -1   4     1959.47     1941.54     19.63 o 
  -2  -1   4       40.62       39.28      0.92 o 
  -1  -1   4       94.41       86.62      1.80 o 
   0  -1   4      624.16      666.54      8.90 o 
   1  -1   4      305.50      278.57      4.41 o 
   2  -1   4     3083.45     3294.50     40.09 o 
   3  -1   4      542.33      572.16      8.18 o 
   4  -1   4      682.32      696.63     14.37 o 
   5  -1   4      153.63      149.54      3.69 o 
   6  -1   4       10.68        7.61      1.24 o 
   7  -1   4        1.79        0.82      2.33 o 
   8  -1   4      117.42      115.84      5.67 o 
 -10   0   4       65.16       67.64      5.37 o 
  -9   0   4       43.84       62.86      4.72 o 
  -8   0   4      403.97      412.76      7.54 o 
  -7   0   4       21.14       19.02      1.55 o 
  -6   0   4      426.01      422.85      5.59 o 
  -5   0   4     4829.83     4833.79     47.87 o 
  -4   0   4      199.27      166.10      2.62 o 
  -3   0   4      399.65      345.56      4.24 o 
  -2   0   4      127.82      143.85      1.68 o 
  -1   0   4       49.70       61.33      1.57 o 
   0   0   4      682.91      706.33      9.43 o 
   1   0   4     7004.19     6678.71     79.81 o 
   2   0   4      928.29     1003.08     10.66 o 
   3   0   4     2649.11     2707.81     27.26 o 
   4   0   4        1.63       17.93      1.90 o 
   5   0   4      198.79      204.35      4.49 o 
   6   0   4       84.50       83.58      2.97 o 
   7   0   4      317.21      339.33      7.00 o 
   8   0   4        0.05        1.19      1.33 o 
 -10   1   4       55.05       51.38      4.63 o 
  -9   1   4       98.81      103.76      3.62 o 
  -8   1   4       10.46       14.12      1.58 o 
  -7   1   4      591.05      593.16     10.43 o 
  -6   1   4     1371.95     1321.70     14.45 o 
  -5   1   4     1375.68     1360.62     14.59 o 
  -4   1   4      645.65      620.28      7.20 o 
  -3   1   4      368.28      352.32      4.38 o 
  -2   1   4       55.53       44.21      1.01 o 
  -1   1   4      225.03      223.43      3.80 o 
   0   1   4     4617.03     4489.19     54.15 o 
   1   1   4     1237.32     1301.36     16.70 o 
   2   1   4     1905.31     1880.13     23.58 o 
   3   1   4      287.66      283.77      3.87 o 
   4   1   4      512.12      520.08      8.10 o 
   5   1   4       10.60        8.70      1.29 o 
   6   1   4      856.90      865.30     13.09 o 
   7   1   4       63.27       52.33      2.77 o 
   8   1   4      193.81      211.38      5.65 o 
 -10   2   4        6.29        5.54      1.62 o 
  -9   2   4        8.64        8.76      1.52 o 
  -8   2   4       37.87       41.99      2.40 o 
  -7   2   4      400.37      380.87      6.99 o 
  -6   2   4      210.74      200.68      4.36 o 
  -5   2   4      943.02      974.57     10.95 o 
  -4   2   4      471.22      495.28      6.19 o 
  -3   2   4      345.97      351.44      4.46 o 
  -2   2   4      719.42      756.68      7.85 o 
  -1   2   4      408.18      361.44      5.69 o 
   0   2   4      294.70      373.63      5.86 o 
   1   2   4      258.25      247.67      3.33 o 
   2   2   4       84.52       93.58      2.46 o 
   3   2   4      876.81      888.38     12.22 o 
   4   2   4      963.42      969.43     13.60 o 
   5   2   4      246.58      240.11      5.25 o 
   6   2   4        5.37        5.98      1.29 o 
   7   2   4       57.48       64.94      3.08 o 
 -10   3   4      260.97      256.54      6.46 o 
  -9   3   4       27.80       24.23      2.17 o 
  -8   3   4      715.97      739.60     11.91 o 
  -7   3   4       55.78       61.75      2.66 o 
  -6   3   4      788.52      806.70     12.73 o 
  -5   3   4      435.42      430.98      9.91 o 
  -4   3   4      948.77      964.30     18.43 o 
  -3   3   4     1923.90     1860.83     32.59 o 
  -2   3   4     4448.06     4551.02     75.96 o 
  -1   3   4       79.57       60.17      1.40 o 
   0   3   4      100.42      151.34      4.54 o 
   1   3   4     1762.12     1865.59     23.20 o 
   2   3   4       51.52       45.48      1.71 o 
   3   3   4     1922.45     1932.07     24.62 o 
   4   3   4      104.66      103.19      3.01 o 
   5   3   4      828.52      844.90     12.73 o 
   6   3   4       36.46       41.41      3.35 o 
   7   3   4       46.87       43.36      3.71 o 
 -10   4   4        5.43        8.04      2.46 o 
  -9   4   4      350.78      344.22     10.36 o 
  -8   4   4        5.17        4.13      1.84 o 
  -7   4   4        5.49        6.35      1.87 o 
  -6   4   4       17.59       16.41      2.11 o 
  -5   4   4     2188.86     2149.19     38.41 o 
  -4   4   4     1124.61     1090.80     20.90 o 
  -3   4   4     2502.87     2440.33     42.42 o 
  -2   4   4       28.17       31.25      2.11 o 
  -1   4   4      381.30      382.66      5.57 o 
   0   4   4      234.02      210.59      5.94 o 
   1   4   4      412.69      419.87      6.53 o 
   2   4   4     1021.92     1021.09     13.92 o 
   3   4   4     1344.29     1339.99     17.96 o 
   4   4   4        2.07        1.13      1.28 o 
   5   4   4      526.42      488.71     12.14 o 
   6   4   4      324.13      303.61      9.26 o 
  -9   5   4       43.53       40.84      3.86 o 
  -8   5   4       27.37       25.29      3.03 o 
  -7   5   4       54.35       62.15      4.10 o 
  -6   5   4       11.26       10.00      1.96 o 
  -5   5   4      151.98      144.48      5.34 o 
  -4   5   4       45.21       50.34      3.06 o 
  -3   5   4      102.39      107.41      4.13 o 
  -2   5   4      172.71      175.44      5.37 o 
  -1   5   4       25.18       26.92      3.01 o 
   0   5   4      106.90       94.77      2.09 o 
   1   5   4     1739.22     1705.39     31.25 o 
   2   5   4      102.38       98.99      4.27 o 
   3   5   4       96.64       91.03      4.33 o 
   4   5   4       10.50       10.51      1.99 o 
   5   5   4       42.68       35.17      3.21 o 
   6   5   4       51.87       50.40      3.89 o 
  -9   6   4       10.58       10.57      2.61 o 
  -8   6   4     1007.19      893.57     20.06 o 
  -7   6   4      108.47       86.79      4.78 o 
  -6   6   4      525.08      553.30     13.48 o 
  -5   6   4        0.86        1.93      1.51 o 
  -4   6   4      700.90      779.77     16.68 o 
  -3   6   4       57.89       60.01      3.32 o 
  -2   6   4      278.84      283.42      7.66 o 
  -1   6   4      201.68      206.01      4.02 o 
   0   6   4     1330.12     1255.19     15.48 o 
   1   6   4      133.38      125.61      4.99 o 
   2   6   4      126.79      128.37      5.11 o 
   3   6   4       98.19       98.42      4.66 o 
   4   6   4      163.61      155.47      6.11 o 
   5   6   4      315.77      341.72     10.12 o 
  -8   7   4       98.41      104.24      5.73 o 
  -7   7   4      592.78      537.86     13.89 o 
  -6   7   4        7.78        8.28      2.34 o 
  -5   7   4      231.94      225.93      7.57 o 
  -4   7   4      342.94      359.30      9.85 o 
  -3   7   4     1657.07     1600.82     30.28 o 
  -2   7   4       75.97       79.16      3.95 o 
  -1   7   4      150.23      169.15      5.91 o 
   0   7   4        1.83        2.39      1.00 o 
   1   7   4      424.24      417.02      6.73 o 
   2   7   4      493.43      483.25     12.17 o 
   3   7   4      281.57      283.75      8.70 o 
   4   7   4       77.60       73.99      4.54 o 
  -7   8   4       69.77       62.80      4.84 o 
  -6   8   4        0.80        3.00      2.26 o 
  -5   8   4      329.38      313.08      9.59 o 
  -4   8   4      114.27      127.21      5.64 o 
  -3   8   4       38.83       45.50      3.47 o 
  -2   8   4      177.02      169.98      6.26 o 
  -1   8   4       16.56       10.63      2.11 o 
   0   8   4       53.77       52.21      3.56 o 
   1   8   4      196.79      188.89      4.25 o 
   2   8   4      111.37      109.51      5.08 o 
   3   8   4       86.17       77.82      2.51 o 
  -6   9   4      445.56      495.24     13.77 o 
  -5   9   4       16.89        9.76      2.58 o 
  -4   9   4      353.08      339.23     10.27 o 
  -3   9   4        1.32        2.82      2.11 o 
  -2   9   4      301.37      316.61      9.47 o 
  -1   9   4      123.21      124.69      5.58 o 
   0   9   4      185.91      190.10      6.95 o 
   1   9   4       33.99       37.70      3.35 o 
  -3  10   4       94.74       99.85      5.67 o 
  -2  10   4       23.56       23.18      3.24 o 
  -2 -10   5        0.12       -2.70      2.49 o 
  -1 -10   5      177.13      173.54      7.51 o 
   0 -10   5       56.32       57.37      4.60 o 
   1 -10   5      113.64      105.28      5.79 o 
   2 -10   5       29.75       27.48      3.44 o 
   3 -10   5        9.99        6.86      2.58 o 
  -4  -9   5        5.44        1.04      2.37 o 
  -3  -9   5      101.70      100.94      5.58 o 
  -2  -9   5      642.80      653.44     16.41 o 
  -1  -9   5        5.26        2.82      2.26 o 
   0  -9   5      146.48      149.06      6.47 o 
   1  -9   5       42.28       43.96      3.71 o 
   2  -9   5        4.94        7.30      2.29 o 
   3  -9   5       61.05       60.43      4.33 o 
   4  -9   5       35.72       29.86      3.32 o 
   5  -9   5       40.68       41.70      3.59 o 
  -6  -8   5       79.82       71.65      5.13 o 
  -5  -8   5       15.58       16.10      2.06 o 
  -4  -8   5       58.62       59.78      4.51 o 
  -3  -8   5      166.78      179.00      7.12 o 
  -2  -8   5      282.15      297.41      9.23 o 
  -1  -8   5      431.01      425.60     11.55 o 
   0  -8   5      164.85      172.06      6.59 o 
   1  -8   5        0.24       -1.34      1.72 o 
   2  -8   5     1087.64     1076.49     22.97 o 
   3  -8   5      213.25      226.38      7.66 o 
   4  -8   5        3.28        1.23      1.27 o 
   5  -8   5       13.00       12.85      2.32 o 
   6  -8   5        6.76        7.27      2.34 o 
  -7  -7   5       56.87       52.98      4.69 o 
  -6  -7   5        0.19        0.83      1.99 o 
  -5  -7   5      233.09      238.01      6.83 o 
  -4  -7   5       49.46       55.20      4.07 o 
  -3  -7   5      170.53      184.82      6.95 o 
  -2  -7   5       22.21       18.70      2.67 o 
  -1  -7   5      276.96      267.42      8.25 o 
   0  -7   5       23.53       23.83      2.67 o 
   1  -7   5     1522.26     1488.71     29.59 o 
   2  -7   5      144.05      155.00      3.84 o 
   3  -7   5     2061.18     2106.72     27.53 o 
   4  -7   5       70.04       73.60      2.92 o 
   5  -7   5       59.20       69.90      4.16 o 
   6  -7   5      115.43      110.92      5.40 o 
  -7  -6   5       15.11       18.22      3.24 o 
  -6  -6   5      480.13      464.37     12.67 o 
  -5  -6   5        0.78        4.31      5.16 o 
  -4  -6   5      128.83      122.14      5.28 o 
  -3  -6   5       17.88       13.48      2.23 o 
  -2  -6   5       14.55       17.57      2.37 o 
  -1  -6   5        1.42        1.69      1.63 o 
   0  -6   5      671.51      720.55     15.97 o 
   1  -6   5       31.34       25.62      1.60 o 
   2  -6   5      709.40      700.91     10.44 o 
   3  -6   5      723.60      736.39     15.81 o 
   4  -6   5       41.75       45.12      2.35 o 
   5  -6   5       69.79       64.70      3.89 o 
   6  -6   5      502.66      487.58     12.50 o 
   7  -6   5       85.89       89.90      5.19 o 
  -8  -5   5       17.57       18.67      3.35 o 
  -7  -5   5      295.15      280.99      9.59 o 
  -6  -5   5        0.22        0.95      1.69 o 
  -5  -5   5        1.39        2.52      1.20 o 
  -4  -5   5     1452.06     1419.67     27.90 o 
  -3  -5   5      128.03      130.83      5.02 o 
  -2  -5   5      172.60      162.38      5.58 o 
  -1  -5   5      612.67      613.10     13.74 o 
   0  -5   5      203.12      225.54      4.08 o 
   1  -5   5       53.42       52.90      3.31 o 
   2  -5   5      550.90      573.95      8.71 o 
   3  -5   5        2.46        3.27      1.00 o 
   4  -5   5      369.98      379.12      7.00 o 
   5  -5   5        9.08       10.54      1.93 o 
   6  -5   5       32.89       32.29      3.09 o 
   7  -5   5        5.93        6.74      2.23 o 
  -9  -4   5        5.60        8.10      3.06 o 
  -8  -4   5      128.00      129.79      6.59 o 
  -7  -4   5       50.00       46.75      3.92 o 
  -6  -4   5      310.68      331.41      6.53 o 
  -5  -4   5      911.29      929.06     13.70 o 
  -4  -4   5      102.69       93.85      4.13 o 
  -3  -4   5      789.88      821.47     17.19 o 
  -2  -4   5     1378.13     1365.59     26.48 o 
  -1  -4   5      420.18      399.03      5.78 o 
   0  -4   5        4.79        3.98      0.89 o 
   1  -4   5     1537.62     1506.16     19.37 o 
   3  -4   5     1804.60     1820.03     23.56 o 
   4  -4   5        4.05        2.88      1.05 o 
   5  -4   5      392.28      384.88      9.91 o 
   6  -4   5       44.90       48.62      3.47 o 
   7  -4   5      201.52      219.93      7.87 o 
   8  -4   5       13.57       10.24      2.61 o 
  -9  -3   5      180.06      167.01      7.63 o 
  -8  -3   5        0.63       -1.69      1.84 o 
  -7  -3   5        4.64        2.91      1.78 o 
  -6  -3   5      128.19      123.38      3.54 o 
  -5  -3   5      260.36      269.75      5.37 o 
  -4  -3   5      297.78      278.20      5.30 o 
  -3  -3   5     1118.08     1104.87     21.82 o 
  -2  -3   5       67.44       58.02      3.00 o 
  -1  -3   5      482.59      465.42     12.47 o 
   0  -3   5     3473.56     3365.98     40.97 o 
   1  -3   5       56.92       61.84      1.90 o 
   2  -3   5      437.12      397.91      9.22 o 
   3  -3   5      310.23      291.05      5.22 o 
   4  -3   5      225.70      218.27      6.41 o 
   5  -3   5       85.77       85.18      4.10 o 
   6  -3   5      268.04      253.98      7.95 o 
   7  -3   5        0.38        0.77      1.75 o 
   8  -3   5      395.70      401.98     11.84 o 
  -9  -2   5       68.50       60.78      4.75 o 
  -8  -2   5       80.30       75.12      4.96 o 
  -7  -2   5      363.65      361.82     10.27 o 
  -6  -2   5       13.90       12.22      1.31 o 
  -5  -2   5      146.02      147.54      3.55 o 
  -4  -2   5      375.87      366.09      4.58 o 
  -3  -2   5       13.54       10.67      1.23 o 
  -2  -2   5     2136.00     2164.96     20.13 o 
  -1  -2   5      764.41      753.33     10.02 o 
   0  -2   5     1003.73     1015.68     13.29 o 
   1  -2   5     1800.63     1964.58     24.63 o 
   2  -2   5      129.14      162.79      3.33 o 
   3  -2   5       12.68       10.57      0.99 o 
   4  -2   5      614.63      571.04     12.59 o 
   5  -2   5        6.07        2.94      1.48 o 
   6  -2   5      192.16      183.66      6.65 o 
   7  -2   5      224.83      221.69      7.81 o 
   8  -2   5        2.00        3.44      2.02 o 
 -10  -1   5      400.08      417.12     13.12 o 
  -9  -1   5       11.24       10.12      2.91 o 
  -8  -1   5     1376.03     1383.19     28.49 o 
  -7  -1   5      138.20      133.09      5.58 o 
  -6  -1   5     1192.84     1232.42     13.49 o 
  -5  -1   5        3.50        1.92      0.57 o 
  -4  -1   5      974.85      951.97     10.36 o 
  -3  -1   5     2677.55     2598.35     26.03 o 
  -2  -1   5     1419.43     1360.35     12.93 o 
  -1  -1   5        5.25       16.06      3.15 o 
   0  -1   5     4646.26     4626.56     55.77 o 
   1  -1   5     3422.01     3519.25     42.85 o 
   2  -1   5       14.98       14.11      1.91 o 
   3  -1   5     2748.37     2654.19     42.33 o 
   4  -1   5      186.99      195.27      6.03 o 
   5  -1   5      491.13      513.08     12.14 o 
   6  -1   5       86.62       69.72      3.95 o 
   7  -1   5      163.22      146.15      6.17 o 
   8  -1   5        0.20       -2.23      1.48 o 
 -10   0   5       19.76       23.42      3.47 o 
  -9   0   5      333.19      320.29     10.33 o 
  -8   0   5        1.56        3.26      1.90 o 
  -7   0   5       38.43       55.56     10.34 o 
  -6   0   5      875.28      929.29     10.64 o 
  -5   0   5      591.54      615.57      7.37 o 
  -4   0   5      226.79      182.12      2.85 o 
  -3   0   5     1921.73     1894.97     21.38 o 
  -2   0   5      111.58      101.18      3.15 o 
  -1   0   5      790.96      784.09     10.59 o 
   0   0   5      423.45      409.23      6.19 o 
   1   0   5      931.44      945.21     14.78 o 
   2   0   5     3788.18     3849.83     67.91 o 
   3   0   5      137.89      115.76      3.68 o 
   4   0   5      146.04      138.69      3.35 o 
   5   0   5      408.16      399.77      7.95 o 
   6   0   5      212.27      224.04      5.19 o 
   7   0   5      200.75      182.66      9.07 o 
 -10   1   5       13.71       21.99      3.38 o 
  -9   1   5        6.78        8.76      2.64 o 
  -8   1   5        8.74        9.07      1.39 o 
  -7   1   5      272.40      258.30      5.30 o 
  -6   1   5      368.93      395.99      5.49 o 
  -5   1   5     3057.42     3236.68     32.72 o 
  -4   1   5       33.63       39.22      1.31 o 
  -3   1   5       53.76       56.83      1.37 o 
  -2   1   5      129.79      151.75      4.65 o 
  -1   1   5      419.18      534.15     24.61 o 
   0   1   5      791.32      851.58     11.63 o 
   1   1   5     2322.26     2298.37     31.09 o 
   2   1   5       30.58       31.60      3.24 o 
   3   1   5      397.13      400.00      5.17 o 
   4   1   5       27.74       25.38      1.51 o 
   5   1   5       15.34       19.53      1.55 o 
   6   1   5      133.93      130.24      5.61 o 
   7   1   5      209.39      207.35      7.57 o 
 -10   2   5       97.57      105.78      6.06 o 
  -9   2   5       23.52       28.21      2.14 o 
  -8   2   5      524.02      518.17     12.73 o 
  -7   2   5        7.35        9.86      1.07 o 
  -6   2   5     2869.19     2812.61     28.98 o 
  -5   2   5      146.10      139.55      3.44 o 
  -4   2   5      218.95      218.79      3.39 o 
  -3   2   5       72.85       67.00      2.05 o 
  -2   2   5     5047.41     5022.83     46.32 o 
  -1   2   5      500.56      430.32      6.73 o 
   0   2   5     2097.09     1971.22     25.05 o 
   1   2   5      459.07      464.05      5.58 o 
   2   2   5      297.15      302.61      5.00 o 
   3   2   5      251.19      247.20      4.65 o 
   4   2   5        4.21        3.09      1.37 o 
   5   2   5      318.07      308.66      8.90 o 
   6   2   5      455.03      457.19     12.08 o 
   7   2   5       91.87       87.02      5.02 o 
 -10   3   5        0.07       -1.89      1.26 o 
  -9   3   5      184.10      181.55      5.02 o 
  -8   3   5       23.00       18.00      1.83 o 
  -7   3   5      423.01      413.27      7.55 o 
  -6   3   5      139.16      144.34      3.72 o 
  -5   3   5      309.03      289.59      7.51 o 
  -4   3   5      164.06      150.67      3.51 o 
  -3   3   5     1700.77     1612.96     21.02 o 
  -2   3   5      682.98      651.98      7.25 o 
  -1   3   5     2279.91     2211.46     38.70 o 
   0   3   5       39.70       36.15      2.34 o 
   1   3   5      285.81      296.39      7.60 o 
   2   3   5      854.39      823.78     16.74 o 
   3   3   5      219.02      233.97      6.92 o 
   4   3   5      488.97      477.40     11.66 o 
   5   3   5      131.07      137.54      5.67 o 
   6   3   5       31.61       34.19      3.21 o 
 -10   4   5       23.73       26.06      3.32 o 
  -9   4   5      112.51      110.12      5.64 o 
  -8   4   5       57.32       58.38      3.89 o 
  -7   4   5       82.61       88.66      4.51 o 
  -6   4   5       29.89       30.93      2.64 o 
  -5   4   5     1238.21     1239.27     23.72 o 
  -4   4   5        3.09        4.84      1.31 o 
  -3   4   5      494.26      473.13     10.51 o 
  -2   4   5      935.46      920.78     11.57 o 
  -1   4   5      288.51      298.28      4.84 o 
   0   4   5        6.76        4.78      1.31 o 
   1   4   5     1062.93     1055.45     20.66 o 
   2   4   5       17.59       16.68      2.11 o 
   3   4   5      868.24      841.12     17.66 o 
   4   4   5      207.95      202.84      6.92 o 
   5   4   5        1.56        4.54      1.87 o 
   6   4   5        0.42        0.47      1.72 o 
  -9   5   5      122.30      119.76      5.97 o 
  -8   5   5      199.13      213.70      7.69 o 
  -7   5   5       23.21       23.63      2.70 o 
  -6   5   5      580.37      593.19     13.74 o 
  -5   5   5       58.51       67.23      3.68 o 
  -4   5   5     1208.14     1207.51     23.30 o 
  -3   5   5      142.80      142.38      4.96 o 
  -2   5   5      405.15      401.68      9.56 o 
  -1   5   5       25.94       28.63      1.53 o 
   0   5   5     2416.87     2414.27     43.10 o 
   1   5   5       62.51       68.89      3.68 o 
   2   5   5     1221.06     1198.48     23.69 o 
   3   5   5       12.13       13.33      2.14 o 
   4   5   5       25.12       25.14      2.79 o 
   5   5   5      249.41      266.98      8.82 o 
  -9   6   5       11.36        9.17      2.64 o 
  -8   6   5       13.42       10.15      2.73 o 
  -7   6   5      342.33      337.33      9.97 o 
  -6   6   5       40.90       33.24      3.03 o 
  -5   6   5      546.64      517.41     12.56 o 
  -4   6   5      139.02      125.76      5.19 o 
  -3   6   5      452.91      462.80     11.13 o 
  -2   6   5      586.51      594.91     13.33 o 
  -1   6   5      371.30      372.20      6.13 o 
   0   6   5        0.48       -0.82      0.79 o 
   1   6   5      959.76      937.76     19.62 o 
   2   6   5       68.68       59.75      3.83 o 
   3   6   5       14.04       18.25      2.49 o 
   4   6   5      250.06      251.36      8.49 o 
  -8   7   5      124.37      132.38      6.44 o 
  -7   7   5       77.52       78.42      4.81 o 
  -6   7   5      102.91       89.43      4.87 o 
  -5   7   5      279.39      257.21      8.34 o 
  -4   7   5      136.38      139.41      5.64 o 
  -3   7   5        9.69       10.45      2.14 o 
  -2   7   5       46.67       42.68      3.15 o 
  -1   7   5       97.77       99.85      4.63 o 
   0   7   5       37.61       32.32      1.82 o 
   1   7   5       27.51       26.82      1.82 o 
   2   7   5      101.23       88.09      4.78 o 
   3   7   5      282.36      280.48      8.96 o 
  -7   8   5       76.73       84.14      5.28 o 
  -6   8   5      263.51      264.28      9.08 o 
  -5   8   5      120.50      124.99      5.91 o 
  -4   8   5      446.92      438.52     11.75 o 
  -3   8   5      196.92      201.32      7.09 o 
  -2   8   5      316.93      304.09      8.96 o 
  -1   8   5       45.57       46.39      3.44 o 
   0   8   5      179.57      171.21      6.22 o 
   1   8   5        5.33        5.84      1.27 o 
   2   8   5       87.70       96.76      4.60 o 
  -6   9   5        1.94        0.33      2.17 o 
  -5   9   5      112.08      109.94      5.79 o 
  -4   9   5      165.04      153.39      6.74 o 
  -3   9   5       29.16       33.72      3.41 o 
  -2   9   5        1.01        3.56      2.02 o 
  -1   9   5      140.67      139.41      6.03 o 
   0   9   5       14.57       14.90      2.73 o 
  -2 -10   6       57.47       50.75      4.66 o 
  -1 -10   6       16.61       18.52      3.44 o 
   0 -10   6      132.38      131.34      6.71 o 
   1 -10   6       37.06       38.20      4.19 o 
   2 -10   6       30.20       25.97      3.53 o 
  -4  -9   6        4.83        9.91      2.85 o 
  -3  -9   6        0.61       -1.78      2.32 o 
  -2  -9   6      129.43      145.52      7.06 o 
  -1  -9   6      194.35      189.33      7.66 o 
   0  -9   6      300.07      298.09      9.79 o 
   1  -9   6       16.29       20.57      3.21 o 
   2  -9   6       11.41       10.54      2.67 o 
   3  -9   6        5.51        3.62      2.26 o 
   4  -9   6      147.95      156.15      7.06 o 
  -5  -8   6        9.20       10.74      2.88 o 
  -4  -8   6      106.39       91.71      5.19 o 
  -3  -8   6      332.54      329.29     10.06 o 
  -2  -8   6      113.01      111.81      5.88 o 
  -1  -8   6      165.98      172.41      7.00 o 
   0  -8   6       20.09       20.09      2.88 o 
   1  -8   6      404.66      427.24     11.78 o 
   2  -8   6       16.44       19.98      2.85 o 
   3  -8   6       38.56       42.89      3.71 o 
   4  -8   6        1.69       -2.43      1.87 o 
   5  -8   6      243.06      234.36      7.81 o 
  -6  -7   6       17.80       25.76      3.50 o 
  -5  -7   6        1.80        1.54      1.49 o 
  -4  -7   6      104.00      104.54      5.25 o 
  -3  -7   6      275.31      269.98      8.67 o 
  -2  -7   6       47.19       46.07      3.71 o 
  -1  -7   6       11.73       12.47      2.37 o 
   0  -7   6      192.85      186.78      6.89 o 
   1  -7   6       35.97       32.15      3.15 o 
   2  -7   6     1126.97     1109.02     23.42 o 
   3  -7   6       53.02       50.82      2.49 o 
   4  -7   6       16.01       14.29      1.68 o 
   5  -7   6        0.51        4.48      1.96 o 
   6  -7   6       88.83       93.43      5.13 o 
  -7  -6   6      186.51      184.94      7.81 o 
  -6  -6   6      151.77      142.87      5.03 o 
  -5  -6   6      832.62      772.93     12.42 o 
  -4  -6   6      482.93      494.20     12.59 o 
  -3  -6   6        8.69        8.96      2.17 o 
  -2  -6   6      141.95      151.04      5.97 o 
  -1  -6   6       47.12       34.91      3.00 o 
   0  -6   6      386.32      397.41     10.54 o 
   1  -6   6      604.83      583.54     13.77 o 
   2  -6   6      142.36      142.17      3.65 o 
   3  -6   6        0.99       -0.79      1.06 o 
   4  -6   6       67.45       72.32      2.86 o 
   5  -6   6      142.05      139.35      5.58 o 
   6  -6   6      326.84      328.99      9.71 o 
  -8  -5   6      107.38      114.54      6.41 o 
  -7  -5   6        6.27       10.30      2.70 o 
  -6  -5   6      246.61      258.43      5.91 o 
  -5  -5   6     1215.20     1225.41     18.67 o 
  -4  -5   6     1365.22     1281.83     25.91 o 
  -3  -5   6       98.43       86.82      4.54 o 
  -2  -5   6      529.03      531.81     12.70 o 
  -1  -5   6      834.27      868.13     18.52 o 
   0  -5   6     1143.20     1194.83     15.81 o 
   1  -5   6      249.55      245.74      4.66 o 
   2  -5   6        4.74        1.46      0.88 o 
   3  -5   6      351.80      344.85      6.32 o 
   4  -5   6        0.48        0.95      1.40 o 
   5  -5   6      324.60      306.88      8.76 o 
   6  -5   6      148.66      151.40      6.17 o 
   7  -5   6      345.39      336.68     10.33 o 
  -9  -4   6      100.61      105.40      6.44 o 
  -8  -4   6        0.60       -0.89      2.14 o 
  -7  -4   6      107.60      109.11      5.61 o 
  -6  -4   6       10.72       10.93      2.51 o 
  -5  -4   6      384.15      376.35      7.05 o 
  -4  -4   6      792.62      773.06     16.83 o 
  -3  -4   6      467.62      496.81     11.90 o 
  -2  -4   6     1090.76     1085.96     22.02 o 
  -1  -4   6      215.52      195.76      3.46 o 
   0  -4   6     1967.49     2000.91     26.51 o 
   1  -4   6        2.23        7.05      1.01 o 
   2  -4   6      300.22      283.73      5.23 o 
   3  -4   6      102.70      105.07      3.05 o 
   4  -4   6      132.38      140.69      5.13 o 
   5  -4   6      198.15      194.11      6.59 o 
   6  -4   6      144.05      147.93      6.11 o 
   7  -4   6        4.45        5.97      2.23 o 
  -9  -3   6       86.13       88.21      5.82 o 
  -8  -3   6        2.06       -0.36      1.90 o 
  -7  -3   6       37.54       36.92      3.35 o 
  -6  -3   6      128.25      124.61      4.41 o 
  -5  -3   6     1003.95      972.07     14.17 o 
  -4  -3   6        2.54        4.49      1.04 o 
  -3  -3   6      174.04      167.22      5.61 o 
  -2  -3   6       87.87       93.67      2.94 o 
  -1  -3   6     1079.25     1037.91     13.65 o 
   0  -3   6     3773.25     3895.97     47.48 o 
   1  -3   6     1142.52     1219.22     16.18 o 
   2  -3   6       54.22       48.18      1.99 o 
   3  -3   6      778.59      790.46     11.62 o 
   4  -3   6      168.58      182.63      6.00 o 
   5  -3   6       31.47       28.97      2.70 o 
   6  -3   6      189.06      197.20      7.15 o 
   7  -3   6      123.25      119.44      5.91 o 
  -9  -2   6       45.06       46.10      4.33 o 
  -8  -2   6      168.85      175.12      7.09 o 
  -7  -2   6      275.59      280.81      8.73 o 
  -6  -2   6      749.17      726.72     11.23 o 
  -5  -2   6       36.77       40.49      1.96 o 
  -4  -2   6      660.80      631.97      9.59 o 
  -3  -2   6       18.94       20.15      1.03 o 
  -2  -2   6      477.10      451.42      6.58 o 
  -1  -2   6      756.17      681.86      9.45 o 
   0  -2   6     3550.82     3456.50     42.28 o 
   1  -2   6      533.29      560.80      8.30 o 
   2  -2   6      954.85      940.18     15.58 o 
   3  -2   6      418.86      431.81      7.04 o 
   4  -2   6       65.82       69.48      3.71 o 
   5  -2   6      433.93      470.16     11.72 o 
   6  -2   6       83.82       84.32      4.69 o 
   7  -2   6       94.46      102.93      5.37 o 
 -10  -1   6        8.51        6.92      2.76 o 
  -9  -1   6       91.97       90.64      5.55 o 
  -8  -1   6      143.61      132.94      6.03 o 
  -7  -1   6      135.07      141.52      5.76 o 
  -6  -1   6        2.25        1.99      1.42 o 
  -5  -1   6       66.65       65.12      1.78 o 
  -3  -1   6      134.72      115.47      2.02 o 
  -2  -1   6     1117.13     1083.77     14.24 o 
  -1  -1   6      709.62      707.52      9.84 o 
   0  -1   6      102.35      109.88      2.86 o 
   1  -1   6      424.20      392.90      6.26 o 
   2  -1   6      149.94      144.24      3.24 o 
   4  -1   6      580.90      565.32     12.82 o 
   5  -1   6       34.50       48.35      3.35 o 
   7  -1   6       65.63       58.77      4.16 o 
 -10   0   6       31.67       33.24      3.83 o 
  -9   0   6      259.83      253.18      8.96 o 
  -8   0   6      154.45      157.60      6.41 o 
  -7   0   6      202.44      202.46      4.70 o 
  -6   0   6       39.51       45.93      1.71 o 
  -5   0   6     1626.49     1697.62     17.92 o 
  -4   0   6       88.93       89.70      1.90 o 
  -3   0   6     2468.07     2468.44     24.91 o 
  -2   0   6       33.54       31.65      0.99 o 
  -1   0   6      916.62      990.83     13.31 o 
   0   0   6        0.54        0.93      0.59 o 
   1   0   6     1396.60     1349.66     17.72 o 
   2   0   6      485.56      490.89      7.63 o 
   3   0   6     1288.25     1286.15     17.23 o 
   4   0   6        1.12        0.39      1.42 o 
   5   0   6      142.95      153.09      5.88 o 
   6   0   6       76.75       89.34      4.87 o 
   7   0   6       12.59       13.15      2.55 o 
 -10   1   6      142.25      164.93      7.63 o 
  -9   1   6      321.40      328.07     10.33 o 
  -8   1   6       87.23       84.88      4.33 o 
  -7   1   6       36.07       40.56      1.71 o 
  -6   1   6      757.61      714.19      8.70 o 
  -5   1   6        0.21        1.51      0.87 o 
  -4   1   6     3017.93     2966.08     29.98 o 
  -3   1   6      916.83      996.38     10.81 o 
  -2   1   6      161.31      124.31      1.84 o 
  -1   1   6      519.29      562.99      8.41 o 
   0   1   6     2937.53     2947.09     36.60 o 
   1   1   6     2112.96     2116.83     26.89 o 
   2   1   6     1013.64     1030.07     15.00 o 
   3   1   6       16.65       25.47      2.29 o 
   4   1   6      949.54      940.02     19.47 o 
   5   1   6       62.33       61.91      3.83 o 
   6   1   6      327.16      341.58     10.12 o 
   7   1   6      295.97      295.06      9.74 o 
 -10   2   6        4.73        5.91      2.70 o 
  -9   2   6        5.72        7.87      1.56 o 
  -8   2   6       37.70       37.81      2.27 o 
  -7   2   6      251.41      253.83      4.38 o 
  -6   2   6       16.65       17.18      1.18 o 
  -5   2   6      368.72      343.10      4.91 o 
  -4   2   6      395.26      383.54      5.09 o 
  -3   2   6      296.58      280.83      5.07 o 
  -2   2   6       52.05       37.40      1.28 o 
  -1   2   6      220.73      200.59      4.11 o 
   0   2   6      640.01      656.28      9.77 o 
   1   2   6      363.65      361.33      6.62 o 
   2   2   6      385.12      384.64      6.57 o 
   3   2   6      452.63      418.39     10.36 o 
   4   2   6      544.24      528.10     12.64 o 
   5   2   6      247.72      245.25      8.01 o 
   6   2   6      315.30      322.05      9.97 o 
 -10   3   6       95.57      102.49      4.87 o 
  -9   3   6       91.98       94.83      3.75 o 
  -8   3   6      145.50      145.04      4.20 o 
  -7   3   6      584.09      583.91      9.60 o 
  -6   3   6       61.36       65.84      2.53 o 
  -5   3   6      438.23      431.01      7.39 o 
  -4   3   6        9.85        9.12      1.47 o 
  -3   3   6      445.97      420.45      7.05 o 
  -2   3   6      575.29      581.29      6.76 o 
  -1   3   6     2999.30     3042.32     38.16 o 
   0   3   6      263.02      299.46      7.81 o 
   1   3   6      505.68      490.13     11.25 o 
   2   3   6       28.76       20.09      2.14 o 
   3   3   6       59.14       53.93      3.47 o 
   4   3   6      354.65      348.02      9.74 o 
   5   3   6      219.97      225.16      7.90 o 
   6   3   6       22.01       22.41      3.12 o 
  -9   4   6      871.88      828.24     18.79 o 
  -8   4   6      126.86      129.91      5.70 o 
  -7   4   6       79.40       77.29      4.24 o 
  -6   4   6       56.51       46.96      3.15 o 
  -5   4   6      309.20      310.17      8.34 o 
  -4   4   6      469.80      459.83     10.66 o 
  -3   4   6      325.12      315.46      8.01 o 
  -2   4   6     1670.51     1622.55     22.93 o 
  -1   4   6      315.16      307.14      4.32 o 
   0   4   6     1342.41     1314.72     25.08 o 
   1   4   6       45.94       49.06      3.15 o 
   2   4   6      926.46      897.04     18.70 o 
   3   4   6       40.13       36.81      3.06 o 
   4   4   6      363.76      387.58     10.80 o 
   5   4   6       22.63       20.36      2.76 o 
  -9   5   6       32.70       28.91      3.35 o 
  -8   5   6       88.04       87.68      5.05 o 
  -7   5   6       64.11       70.08      4.21 o 
  -6   5   6      182.54      185.12      6.50 o 
  -5   5   6      812.24      787.66     16.89 o 
  -4   5   6      756.70      706.63     15.20 o 
  -3   5   6        9.78       13.71      1.99 o 
  -2   5   6        0.19       -0.24      1.13 o 
  -1   5   6       69.67       67.33      2.24 o 
   0   5   6        2.22        2.64      1.54 o 
   1   5   6     1697.57     1633.77     30.99 o 
   2   5   6       48.99       45.21      3.35 o 
   3   5   6       72.44       72.54      4.42 o 
   4   5   6        7.90       11.46      2.34 o 
   5   5   6        7.84        7.81      2.37 o 
  -8   6   6      136.50      141.70      6.50 o 
  -7   6   6      297.98      301.57      9.41 o 
  -6   6   6      656.16      607.67     14.51 o 
  -5   6   6      385.59      378.89     10.30 o 
  -4   6   6      161.64      172.92      6.11 o 
  -3   6   6        5.26        6.65      1.81 o 
  -2   6   6        2.62        2.94      1.63 o 
  -1   6   6      656.53      627.32      9.16 o 
   0   6   6      471.10      453.21      7.29 o 
   1   6   6      146.52      153.09      6.06 o 
   2   6   6       48.28       53.36      3.86 o 
   3   6   6       79.49       71.35      4.60 o 
   4   6   6        1.39        1.31      1.90 o 
  -8   7   6       31.99       34.31      3.71 o 
  -7   7   6      450.28      454.16     12.59 o 
  -6   7   6      160.34      153.30      6.53 o 
  -5   7   6      334.49      322.85      9.68 o 
  -4   7   6      408.44      394.97     10.72 o 
  -3   7   6       48.40       52.59      3.59 o 
  -2   7   6      468.82      481.79     12.05 o 
  -1   7   6      221.35      216.90      4.64 o 
   0   7   6      113.37      107.90      3.23 o 
   1   7   6       19.89       21.63      1.83 o 
   2   7   6      143.08      144.72      6.38 o 
   3   7   6       24.28       27.19      3.18 o 
  -7   8   6       12.18       15.46      3.03 o 
  -6   8   6        1.01        5.64      2.37 o 
  -5   8   6       96.15       91.59      5.28 o 
  -4   8   6        0.46        3.62      2.20 o 
  -3   8   6      279.12      269.53      8.61 o 
  -2   8   6      111.84      114.72      5.52 o 
  -1   8   6      228.63      210.38      7.42 o 
   0   8   6        0.77        0.83      1.23 o 
   1   8   6       15.18       16.91      1.75 o 
  -5   9   6       33.03       48.20      4.30 o 
  -4   9   6      189.07      174.97      7.36 o 
  -3   9   6        9.08        8.67      2.49 o 
  -2   9   6      110.57      112.58      5.61 o 
  -1   9   6      150.01      161.46      6.83 o 
   0 -10   7      254.42      270.95      9.91 o 
  -3  -9   7       67.00       71.03      5.11 o 
  -2  -9   7       21.55       16.09      3.32 o 
  -1  -9   7      249.59      230.95      8.70 o 
   0  -9   7       28.99       27.19      3.47 o 
   1  -9   7      466.56      462.88     13.09 o 
   2  -9   7      403.85      387.91     11.64 o 
   3  -9   7        1.05        0.56      2.26 o 
  -5  -8   7        2.88        5.34      2.64 o 
  -4  -8   7       41.54       37.93      4.04 o 
  -3  -8   7        0.20       -1.25      2.17 o 
  -2  -8   7      224.75      216.61      8.04 o 
  -1  -8   7        8.07       14.25      2.73 o 
   0  -8   7       23.77       24.87      3.09 o 
   1  -8   7      149.34      142.23      6.35 o 
   2  -8   7      259.40      258.90      8.87 o 
   3  -8   7        0.83        2.14      2.11 o 
   4  -8   7      261.94      272.82      9.29 o 
  -6  -7   7      131.41      123.32      7.72 o 
  -5  -7   7      390.35      359.25      7.78 o 
  -4  -7   7        2.52        1.19      2.11 o 
  -3  -7   7      538.40      530.44     13.80 o 
  -2  -7   7       21.27       28.05      3.32 o 
  -1  -7   7       71.66       69.30      4.39 o 
   0  -7   7      436.75      423.62     11.55 o 
   1  -7   7       51.02       47.08      3.89 o 
   2  -7   7      129.44      128.49      6.00 o 
   3  -7   7      269.85      272.02      8.79 o 
   4  -7   7      158.44      156.24      5.85 o 
   5  -7   7       38.58       32.06      3.03 o 
  -7  -6   7        4.31        3.74      2.58 o 
  -6  -6   7       27.57       37.09      2.65 o 
  -5  -6   7        7.67       13.92      1.85 o 
  -4  -6   7      742.07      678.43     16.09 o 
  -3  -6   7        7.38        7.18      2.17 o 
  -2  -6   7        7.58       10.21      2.29 o 
  -1  -6   7      224.41      217.62      7.48 o 
   0  -6   7      165.83      154.64      6.35 o 
   1  -6   7      252.63      270.30      8.55 o 
   2  -6   7      347.55      348.54      8.56 o 
   3  -6   7       53.63       57.57      6.80 o 
   4  -6   7       99.47      101.00      4.69 o 
   5  -6   7      244.79      258.04      8.19 o 
   6  -6   7       41.70       39.24      3.65 o 
  -8  -5   7       71.80       76.58      5.49 o 
  -7  -5   7       42.04       38.44      3.86 o 
  -6  -5   7       17.11       14.77      2.15 o 
  -5  -5   7       84.34       91.28      3.36 o 
  -3  -5   7       14.51       21.99      2.64 o 
  -2  -5   7      439.01      449.91     11.61 o 
  -1  -5   7       82.56       78.24      4.27 o 
   0  -5   7      252.77      237.39      7.54 o 
   1  -5   7        1.42        2.52      1.47 o 
   2  -5   7       19.34       19.43      1.55 o 
   3  -5   7       14.33       15.89      1.56 o 
   4  -5   7      109.09      111.15      4.84 o 
   5  -5   7       52.42       45.15      3.47 o 
   6  -5   7      284.88      288.47      9.29 o 
  -8  -4   7       40.39       43.19      4.13 o 
  -7  -4   7       69.57       72.12      4.60 o 
  -6  -4   7      144.66      137.90      4.11 o 
  -5  -4   7      117.30      127.63      3.84 o 
  -4  -4   7      130.70      129.11      5.34 o 
  -3  -4   7     1438.18     1432.23     28.61 o 
  -2  -4   7       14.45       12.23      2.14 o 
  -1  -4   7     2637.71     2594.98     48.38 o 
   0  -4   7        2.90        2.60      0.80 o 
   1  -4   7       65.65       55.62      2.12 o 
   2  -4   7      590.18      602.01     16.74 o 
   3  -4   7       99.88      100.40      3.11 o 
   4  -4   7       30.61       30.07      2.70 o 
   5  -4   7      584.37      579.44     13.86 o 
   6  -4   7       15.23       18.16      2.70 o 
  -9  -3   7      173.41      189.13      8.25 o 
  -8  -3   7      229.19      240.65      8.70 o 
  -7  -3   7       24.30       23.92      2.88 o 
  -6  -3   7       91.16      102.61     10.82 o 
  -5  -3   7        3.97        6.19      1.84 o 
  -4  -3   7      752.37      749.71     11.36 o 
  -3  -3   7      349.66      345.35      9.26 o 
  -1  -3   7       17.71       19.87      1.19 o 
   0  -3   7     1403.52     1377.10     27.93 o 
   1  -3   7     1277.65     1235.75     16.64 o 
   2  -3   7      681.46      715.69     10.68 o 
   3  -3   7       16.06       23.96      2.85 o 
   4  -3   7      103.75      120.42      5.02 o 
   5  -3   7      262.97      236.82      7.78 o 
   6  -3   7      132.74      107.77      5.34 o 
   7  -3   7      196.80      188.26      7.60 o 
  -9  -2   7        4.75        2.34      2.32 o 
  -8  -2   7      236.61      234.00      8.43 o 
  -7  -2   7      326.85      332.39      6.65 o 
  -6  -2   7      216.50      200.56      4.69 o 
  -5  -2   7       40.37       40.89      2.85 o 
  -4  -2   7      168.84      169.00      3.92 o 
  -3  -2   7      568.84      565.54     11.53 o 
  -2  -2   7      465.82      451.49      6.83 o 
  -1  -2   7       15.71       17.45      1.12 o 
   0  -2   7      440.16      428.00      6.81 o 
   1  -2   7      601.30      588.72      8.89 o 
   2  -2   7      149.01      158.08      4.45 o 
   3  -2   7       95.05       91.07      2.75 o 
   4  -2   7        4.59        7.72      1.78 o 
   5  -2   7       63.10       54.97      3.83 o 
   6  -2   7      291.70      281.61      9.08 o 
   7  -2   7        5.13        5.40      2.23 o 
  -9  -1   7      113.04      135.85      6.77 o 
  -8  -1   7       10.04       12.08      2.58 o 
  -7  -1   7     1143.18     1171.38     16.96 o 
  -6  -1   7      728.40      727.02     11.29 o 
  -5  -1   7      361.51      362.66      6.50 o 
  -4  -1   7       94.31       88.33      2.62 o 
  -3  -1   7      419.82      373.08      3.84 o 
  -2  -1   7      581.64      615.35      7.10 o 
  -1  -1   7     2014.94     2006.33     25.46 o 
   0  -1   7      321.82      324.21      5.56 o 
   1  -1   7      851.56      796.73     11.38 o 
   2  -1   7       78.10       86.43      2.62 o 
   3  -1   7      336.48      349.12      8.93 o 
   4  -1   7      164.63      175.89      6.20 o 
   5  -1   7      404.69      406.40     10.92 o 
   6  -1   7        0.69       -1.04      1.66 o 
 -10   0   7       36.74       31.67      3.95 o 
  -9   0   7       82.40       88.63      5.43 o 
  -8   0   7      132.03      127.69      5.73 o 
  -7   0   7      296.21      304.58      6.68 o 
  -6   0   7      100.61      105.19      3.27 o 
  -5   0   7       43.65       43.40      1.57 o 
  -4   0   7     1813.30     1844.39     19.22 o 
  -3   0   7      542.65      578.37      5.57 o 
  -2   0   7     1046.34     1002.70     19.86 o 
  -1   0   7       14.50        6.89      1.42 o 
   0   0   7      191.56      169.17      3.65 o 
   1   0   7       25.34       23.55      1.44 o 
   2   0   7      717.61      712.27     10.57 o 
   3   0   7      249.24      241.84      7.21 o 
   4   0   7      504.04      500.16     12.20 o 
   5   0   7       44.53       45.89      3.53 o 
   6   0   7      305.18      332.08     10.21 o 
 -10   1   7        4.12        4.66      2.64 o 
  -9   1   7       16.97       21.25      3.03 o 
  -8   1   7       15.09        9.29      2.17 o 
  -7   1   7        1.27        0.57      0.85 o 
  -6   1   7       16.47       17.31      1.21 o 
  -5   1   7      939.44      966.47     11.08 o 
  -4   1   7      171.66      165.97      2.89 o 
  -3   1   7     1392.05     1420.78     14.21 o 
  -2   1   7        6.32        8.13      1.86 o 
  -1   1   7       56.37       57.83      2.48 o 
   0   1   7      848.48      880.17     12.55 o 
   1   1   7      224.30      197.87      4.23 o 
   2   1   7        1.93        3.26      0.94 o 
   3   1   7      412.70      408.83     10.36 o 
   4   1   7       60.38       55.18      3.62 o 
   5   1   7       53.81       65.83      4.13 o 
   6   1   7       43.70       50.16      3.95 o 
 -10   2   7      247.95      260.00      9.50 o 
  -9   2   7       45.50       46.01      3.95 o 
  -8   2   7       33.05       35.10      2.18 o 
  -7   2   7      318.01      311.66      5.03 o 
  -6   2   7      983.52      956.50     11.23 o 
  -5   2   7      532.08      487.15      6.84 o 
  -4   2   7      910.84      881.76     13.71 o 
  -3   2   7       30.44       25.48      1.56 o 
  -2   2   7      706.54      710.13      6.96 o 
  -1   2   7     3091.09     3020.95     51.16 o 
   0   2   7      119.32      124.50      3.29 o 
   1   2   7      945.87      947.57     15.94 o 
   2   2   7       59.65       61.77      2.46 o 
   3   2   7      117.62      128.37      5.34 o 
   4   2   7       10.04        9.82      2.14 o 
   5   2   7      455.45      452.88     12.26 o 
   6   2   7       10.69       13.33      2.67 o 
  -9   3   7       73.01       85.90      3.59 o 
  -8   3   7      313.31      315.57     20.11 o 
  -7   3   7       14.84       18.03      1.69 o 
  -6   3   7       10.36       12.22      1.78 o 
  -5   3   7      476.74      471.52      8.06 o 
  -4   3   7      213.46      208.04      4.57 o 
  -3   3   7      289.13      283.19      5.52 o 
  -2   3   7     2068.34     2025.07     20.03 o 
  -1   3   7      444.16      437.98      7.57 o 
   0   3   7     1603.11     1623.84     21.85 o 
   1   3   7       93.26       86.37      4.19 o 
   2   3   7       57.90       55.95      3.44 o 
   3   3   7        0.93        0.65      1.34 o 
   4   3   7      545.46      559.29     13.92 o 
   5   3   7        8.41        9.47      2.37 o 
  -9   4   7      149.75      147.04      6.32 o 
  -8   4   7       13.97       13.48      2.52 o 
  -7   4   7      128.00      142.41      5.70 o 
  -6   4   7       15.18       15.46      2.26 o 
  -5   4   7      270.63      251.45      7.42 o 
  -4   4   7      557.44      556.86     12.44 o 
  -3   4   7      971.68     1011.64     19.95 o 
  -2   4   7        5.95        7.31      1.77 o 
  -1   4   7      690.58      678.79     14.90 o 
   0   4   7       26.21       24.63      2.46 o 
   1   4   7       49.25       46.13      3.24 o 
   2   4   7      217.33      212.93      7.15 o 
   3   4   7      296.87      304.68      9.23 o 
   4   4   7       11.08       17.48      2.67 o 
   5   4   7       52.60       56.96      4.51 o 
  -9   5   7        2.68        4.72      2.40 o 
  -8   5   7      355.79      360.51     10.57 o 
  -7   5   7      145.18      131.52      5.67 o 
  -6   5   7      420.48      404.38     10.69 o 
  -5   5   7       25.67       25.17      2.70 o 
  -4   5   7      206.24      209.78      6.68 o 
  -3   5   7      101.94       94.53      4.39 o 
  -2   5   7      218.78      211.33      6.62 o 
  -1   5   7      117.52      113.84      3.08 o 
   0   5   7      117.37      129.91      5.49 o 
   1   5   7     1115.80     1120.39     23.00 o 
   2   5   7      119.49      120.56      5.52 o 
   3   5   7       62.53       70.16      4.57 o 
   4   5   7      118.42      121.25      6.08 o 
  -8   6   7        5.63        7.03      2.40 o 
  -7   6   7      240.99      224.83      8.01 o 
  -6   6   7       63.70       60.61      4.04 o 
  -5   6   7      606.13      598.23     14.19 o 
  -4   6   7        1.03        1.13      1.54 o 
  -3   6   7      205.71      201.56      6.74 o 
  -2   6   7       42.50       40.65      2.04 o 
  -1   6   7      120.57      110.35      3.16 o 
   0   6   7       25.59       33.55      1.97 o 
   1   6   7      162.99      175.80      6.86 o 
   2   6   7      250.44      246.08      8.40 o 
   3   6   7       16.25       22.35      3.18 o 
  -7   7   7      165.34      175.32      7.33 o 
  -6   7   7       90.24       80.32      4.87 o 
  -5   7   7        9.04       10.21      2.34 o 
  -4   7   7       52.64       40.75      3.41 o 
  -3   7   7      156.52      161.37      6.29 o 
  -2   7   7        2.56        1.93      1.81 o 
  -1   7   7      384.76      361.02      6.61 o 
   0   7   7       87.24       79.99      2.98 o 
   1   7   7        8.19       10.67      1.59 o 
   2   7   7       20.81       19.83      3.03 o 
  -6   8   7      109.30      105.43      5.79 o 
  -5   8   7       25.86       26.56      3.44 o 
  -4   8   7      287.60      274.93      9.11 o 
  -3   8   7        5.56        5.70      2.29 o 
  -2   8   7      551.40      550.62     13.92 o 
  -1   8   7       13.81       17.36      2.91 o 
   0   8   7       30.24       31.36      2.27 o 
  -3  -9   8        0.68        2.29      2.82 o 
  -2  -9   8       62.79       62.27      5.31 o 
  -1  -9   8        0.95        0.95      2.61 o 
   0  -9   8      243.56      253.35      9.50 o 
   1  -9   8      111.25       90.67      5.70 o 
   2  -9   8        4.86        4.30      2.67 o 
  -5  -8   8        3.16        1.13      2.43 o 
  -4  -8   8        3.03        3.56      2.49 o 
  -3  -8   8      100.43      107.15      6.11 o 
  -2  -8   8       58.80       64.82      5.11 o 
  -1  -8   8      169.16      179.42      7.51 o 
   0  -8   8        5.90        1.19      2.17 o 
   1  -8   8      117.25      119.55      6.29 o 
   2  -8   8       15.56       21.22      3.32 o 
   3  -8   8      148.46      146.56      6.86 o 
  -6  -7   8      462.23      390.33      9.04 o 
  -5  -7   8       40.10       23.24      3.38 o 
  -4  -7   8      160.86      178.80      7.51 o 
  -3  -7   8       34.16       36.12      3.68 o 
  -2  -7   8      265.01      252.64      8.73 o 
  -1  -7   8       12.58       11.81      2.67 o 
   0  -7   8       10.00        7.98      2.37 o 
   1  -7   8        4.46        1.45      2.02 o 
   2  -7   8      246.15      229.52      8.16 o 
   3  -7   8      307.94      304.15      9.68 o 
  -7  -6   8       34.97       26.50      3.62 o 
  -6  -6   8      437.43      396.46      8.23 o 
  -5  -6   8      504.32      481.47      9.09 o 
  -4  -6   8      151.44      146.83      6.62 o 
  -3  -6   8      196.68      201.03      7.51 o 
  -2  -6   8      570.12      549.61     14.13 o 
  -1  -6   8       13.92        9.05      2.32 o 
   0  -6   8       93.31       79.99      4.63 o 
   1  -6   8       14.15       10.24      2.37 o 
   2  -6   8      173.98      176.51      6.89 o 
   3  -6   8       89.38       92.30      3.31 o 
   4  -6   8      131.17      126.03      5.46 o 
   5  -6   8       25.86       25.08      3.03 o 
  -8  -5   8       22.18       15.52      3.18 o 
  -7  -5   8       26.60       29.15      3.50 o 
  -6  -5   8      312.83      303.91      6.75 o 
  -5  -5   8      193.02      208.91      5.20 o 
  -4  -5   8       36.09       34.13      3.41 o 
  -3  -5   8      277.66      277.57      8.90 o 
  -2  -5   8      162.35      169.48      6.59 o 
  -1  -5   8     1889.85     1892.74     37.16 o 
   0  -5   8       33.11       26.59      2.88 o 
   1  -5   8      168.28      167.90      6.56 o 
   2  -5   8       87.96       78.11      2.79 o 
   3  -5   8      213.60      214.32      4.98 o 
   4  -5   8      127.61      118.37      5.11 o 
   5  -5   8      381.58      393.16     10.92 o 
  -8  -4   8      155.40      163.63      7.24 o 
  -7  -4   8       32.10       37.05      2.52 o 
  -6  -4   8       11.35       11.78      1.71 o 
  -5  -4   8       87.11       85.40      5.64 o 
  -4  -4   8       97.54       98.39      5.05 o 
  -3  -4   8       78.93       71.20      4.24 o 
  -2  -4   8      607.35      594.17     14.34 o 
  -1  -4   8       15.49       17.19      2.58 o 
   0  -4   8      481.37      485.68     12.29 o 
   1  -4   8       55.86       59.00      2.30 o 
   2  -4   8       21.94       21.21      2.32 o 
   3  -4   8        0.70        0.43      0.97 o 
   4  -4   8      270.80      290.34      8.55 o 
   5  -4   8       32.07       29.98      3.15 o 
   6  -4   8      119.98      124.04      6.06 o 
  -9  -3   8       93.08       89.55      5.70 o 
  -8  -3   8        9.06        6.03      2.37 o 
  -7  -3   8       40.08       35.54      2.46 o 
  -6  -3   8       74.94       71.35      2.95 o 
  -5  -3   8       55.73       50.95      2.53 o 
  -4  -3   8      192.77      190.76      4.44 o 
  -3  -3   8      635.78      599.12     14.22 o 
  -2  -3   8       73.42       70.94      4.01 o 
  -1  -3   8      397.82      379.21      7.90 o 
   0  -3   8      773.71      723.60     10.61 o 
   1  -3   8       86.68       87.72      2.72 o 
   2  -3   8      160.80      152.24      3.82 o 
   3  -3   8      331.07      330.59      8.79 o 
   4  -3   8      206.96      193.84      6.80 o 
   5  -3   8       16.00       16.53      2.58 o 
   6  -3   8       43.21       39.68      3.80 o 
  -9  -2   8        6.11        5.28      2.70 o 
  -8  -2   8      155.82      167.46      7.06 o 
  -7  -2   8      291.15      330.04      6.79 o 
  -6  -2   8      149.18      140.48      3.99 o 
  -5  -2   8      363.42      374.03      6.94 o 
  -4  -2   8     1001.50     1005.64     24.00 o 
  -3  -2   8      459.72      471.27      7.69 o 
  -2  -2   8      168.27      167.24      3.52 o 
  -1  -2   8      630.84      615.98     13.07 o 
   0  -2   8      229.86      225.42      4.53 o 
   1  -2   8     1876.01     1892.67     24.67 o 
   2  -2   8      181.73      169.86      4.02 o 
   3  -2   8      179.68      181.85      6.14 o 
   4  -2   8       30.82       23.30      2.67 o 
   5  -2   8      557.25      547.33     13.68 o 
   6  -2   8      142.21      149.71      6.74 o 
  -9  -1   8       15.59       15.14      3.18 o 
  -8  -1   8      118.79      119.20      5.85 o 
  -7  -1   8       16.70       17.55      1.77 o 
  -6  -1   8      269.80      271.08      5.72 o 
  -5  -1   8      475.06      470.49     10.48 o 
  -4  -1   8       16.12       15.80      1.83 o 
  -3  -1   8       49.48       54.69      1.37 o 
  -2  -1   8     1119.71     1115.70     15.17 o 
  -1  -1   8       64.76       59.47      2.13 o 
   0  -1   8      764.01      753.52     11.03 o 
   1  -1   8      429.30      416.61      7.08 o 
   2  -1   8      546.34      558.54      8.96 o 
   3  -1   8       12.16        8.40      1.78 o 
   4  -1   8      266.13      267.69      8.31 o 
   5  -1   8        0.49        1.96      1.90 o 
   6  -1   8      327.42      346.59     10.77 o 
  -9   0   8      146.24      162.62      7.15 o 
  -8   0   8        4.03        5.34      2.14 o 
  -7   0   8      237.34      245.20      5.59 o 
  -6   0   8       16.94       18.89      1.99 o 
  -5   0   8      247.73      247.84      4.03 o 
  -4   0   8      188.79      199.20      5.98 o 
  -3   0   8      348.43      305.87      4.01 o 
  -2   0   8     1137.09     1150.37     15.75 o 
  -1   0   8       50.01       43.66      1.90 o 
   0   0   8       57.46       58.98      4.04 o 
   1   0   8      109.85      107.44      3.09 o 
   2   0   8     1359.10     1281.93     17.69 o 
   3   0   8      366.18      361.02      9.68 o 
   4   0   8      148.79      133.15      5.67 o 
   5   0   8      278.20      281.64      9.17 o 
   6   0   8        7.14        7.33      2.55 o 
  -9   1   8        8.67        7.81      2.43 o 
  -8   1   8      163.00      178.91      6.86 o 
  -7   1   8       20.29       18.45      2.45 o 
  -6   1   8      741.14      731.02      9.05 o 
  -5   1   8      371.88      346.80      6.29 o 
  -4   1   8     1125.49     1139.04     19.16 o 
  -3   1   8      548.51      559.76      6.83 o 
  -2   1   8     1239.60     1286.30     17.58 o 
  -1   1   8      149.26      136.83      3.49 o 
   0   1   8      324.67      328.25      6.11 o 
   1   1   8       44.49       42.91      3.10 o 
   2   1   8      212.89      200.15      4.59 o 
   3   1   8      948.79      944.91     19.83 o 
   4   1   8      102.05      103.44      5.08 o 
   5   1   8       55.71       51.23      4.10 o 
  -9   2   8        0.75        0.03      2.02 o 
  -8   2   8       12.09       10.85      1.65 o 
  -7   2   8       16.86       16.85      1.68 o 
  -6   2   8        2.08        0.55      1.00 o 
  -5   2   8      475.87      460.52      7.89 o 
  -4   2   8       89.77       89.74      4.44 o 
  -3   2   8      590.75      590.95      7.02 o 
  -2   2   8      419.73      424.52      4.80 o 
  -1   2   8       38.16       43.60      2.11 o 
   0   2   8      511.09      534.05      8.87 o 
   1   2   8      391.23      378.35      6.98 o 
   2   2   8      127.35      125.55      3.64 o 
   3   2   8      131.35      140.87      5.79 o 
   4   2   8       22.13       26.83      2.97 o 
   5   2   8        0.02       -0.15      1.72 o 
  -8   3   8       41.70       41.70      3.32 o 
  -7   3   8      675.09      704.28     11.42 o 
  -6   3   8      462.87      466.41      8.33 o 
  -5   3   8       18.86       17.40      1.66 o 
  -4   3   8      103.49       99.96      3.16 o 
  -3   3   8      186.51      195.04      3.38 o 
  -2   3   8       34.90       36.47      2.72 o 
  -1   3   8     1406.79     1371.08     19.12 o 
   0   3   8        1.06       41.38      3.24 o 
   1   3   8       12.36       13.74      2.17 o 
   2   3   8        7.78        9.91      2.17 o 
   3   3   8      207.05      223.53      7.69 o 
   4   3   8      119.78      128.70      6.03 o 
  -9   4   8        2.41        1.01      2.08 o 
  -8   4   8      685.40      684.90     15.91 o 
  -7   4   8        3.89        1.81      1.81 o 
  -6   4   8      439.81      434.48     11.01 o 
  -5   4   8      220.85      217.56      6.89 o 
  -4   4   8      238.07      228.10      6.89 o 
  -3   4   8      394.55      394.65      9.88 o 
  -2   4   8     1529.12     1476.20     18.10 o 
  -1   4   8       35.98       39.15      3.12 o 
   0   4   8      214.77      214.33      7.12 o 
   1   4   8       39.06       50.57      3.56 o 
   2   4   8       84.50       85.30      4.66 o 
   3   4   8      112.53      112.73      5.55 o 
   4   4   8      275.48      295.53      9.85 o 
  -8   5   8        0.05        1.34      2.02 o 
  -7   5   8       94.38       94.53      4.93 o 
  -6   5   8        6.59        5.08      2.02 o 
  -5   5   8      256.12      259.47      7.95 o 
  -4   5   8       47.17       42.59      3.29 o 
  -3   5   8      559.32      553.95     13.03 o 
  -2   5   8       93.97       89.70      6.01 o 
  -1   5   8       10.32        8.26      1.24 o 
   0   5   8        8.87        9.05      2.11 o 
   1   5   8       39.91       48.05      3.68 o 
   2   5   8      287.26      258.43      8.79 o 
   3   5   8      227.70      251.96      8.85 o 
  -8   6   8        0.54       -1.84      1.90 o 
  -7   6   8      212.02      213.14      7.81 o 
  -6   6   8       24.47       22.47      3.03 o 
  -5   6   8      350.55      354.22     10.12 o 
  -4   6   8      129.18      132.50      5.67 o 
  -3   6   8      108.28      104.89      5.05 o 
  -2   6   8       14.78       17.58      1.62 o 
  -1   6   8      145.62      142.49      3.81 o 
   0   6   8       43.09       37.93      2.28 o 
   1   6   8      202.88      197.76      7.57 o 
   2   6   8       34.37       38.14      3.71 o 
  -6   7   8      243.46      260.51      8.96 o 
  -5   7   8       90.87       88.69      5.16 o 
  -4   7   8      164.15      161.14      6.62 o 
  -3   7   8       25.87       32.09      3.29 o 
  -2   7   8      360.01      359.24     10.48 o 
  -1   7   8        7.54        8.94      1.61 o 
   0   7   8      325.19      343.95      8.43 o 
  -4   8   8       12.06       12.73      2.85 o 
  -3   8   8      188.38      203.19      7.72 o 
  -2   8   8        1.55        5.76      2.37 o 
  -1  -9   9       74.37       78.71      5.82 o 
  -4  -8   9        1.25        1.40      2.49 o 
  -3  -8   9       36.24       28.11      3.74 o 
  -2  -8   9       49.35       60.76      5.11 o 
  -1  -8   9        6.56        6.74      2.64 o 
   0  -8   9      107.53      115.84      6.23 o 
   1  -8   9        1.33       -1.72      2.11 o 
   2  -8   9       36.25       31.67      3.71 o 
  -5  -7   9        9.41        6.85      1.82 o 
  -4  -7   9       99.01      101.03      6.03 o 
  -3  -7   9       67.67       73.31      5.11 o 
  -2  -7   9      103.26      110.12      6.20 o 
  -1  -7   9        3.57        5.64      2.32 o 
   0  -7   9        3.03        6.80      2.43 o 
   1  -7   9        0.49        2.73      2.26 o 
   2  -7   9      190.71      191.26      7.81 o 
   3  -7   9       19.55       20.81      3.26 o 
  -6  -6   9       29.14       28.39      3.47 o 
  -5  -6   9      302.52      313.43      7.04 o 
  -4  -6   9      245.32      225.99      8.37 o 
  -3  -6   9      414.01      399.46     11.78 o 
  -2  -6   9       51.18       36.06      3.59 o 
  -1  -6   9        3.62        1.31      1.96 o 
   0  -6   9        0.12        5.97      2.37 o 
   1  -6   9      322.32      319.46     10.09 o 
   2  -6   9       18.88       15.43      2.82 o 
   3  -6   9      379.39      397.88     11.64 o 
   4  -6   9        1.01       -0.18      1.75 o 
  -7  -5   9       20.56       20.08      2.26 o 
  -6  -5   9       82.01       82.86      3.51 o 
  -5  -5   9       93.54      109.03      4.97 o 
  -4  -5   9       94.49       97.29      5.31 o 
  -3  -5   9       10.23       12.79      2.70 o 
  -2  -5   9      221.68      215.42      7.78 o 
  -1  -5   9       23.41       30.60      3.18 o 
   0  -5   9      297.09      290.10      9.32 o 
   1  -5   9      107.18      109.23      5.52 o 
   2  -5   9      235.08      255.02      8.58 o 
   3  -5   9      206.27      211.98      6.95 o 
   4  -5   9       93.98       90.91      4.84 o 
   5  -5   9       20.34       22.71      3.12 o 
  -8  -4   9        1.83        1.63      2.32 o 
  -7  -4   9       97.02       97.47      6.68 o 
  -6  -4   9       44.98       48.53      2.74 o 
  -5  -4   9      218.47      209.53      5.16 o 
  -4  -4   9      136.34      139.97      6.19 o 
  -3  -4   9       81.61       84.53      4.78 o 
  -2  -4   9      179.55      171.73      6.80 o 
  -1  -4   9      444.21      397.67     11.10 o 
   0  -4   9       62.67       69.24      4.42 o 
   1  -4   9      106.22       99.87      3.77 o 
   2  -4   9        8.34        9.86      1.36 o 
   3  -4   9        0.98        8.34      2.02 o 
   4  -4   9      583.69      571.76     13.86 o 
   5  -4   9       31.29       30.66      3.26 o 
  -8  -3   9      428.92      480.43     13.42 o 
  -7  -3   9        7.65        5.89      1.56 o 
  -6  -3   9       99.28      101.82      3.62 o 
  -5  -3   9       60.43       65.47      3.84 o 
  -4  -3   9       39.53       43.81      2.28 o 
  -3  -3   9      670.70      660.15     15.76 o 
  -2  -3   9      596.72      594.29     14.51 o 
   0  -3   9      228.95      221.94      4.65 o 
   1  -3   9      116.36      123.70      3.43 o 
   2  -3   9       51.11       53.35      6.78 o 
   3  -3   9      379.57      406.43     10.48 o 
   4  -3   9       81.78       88.63      4.69 o 
   5  -3   9       99.23      104.74      5.40 o 
  -9  -2   9       33.25       39.27      4.19 o 
  -8  -2   9       13.26        9.29      2.58 o 
  -7  -2   9        1.91        2.19      1.37 o 
  -6  -2   9      359.21      350.55      6.98 o 
  -5  -2   9      183.41      205.32      5.80 o 
  -4  -2   9        1.68        1.34      1.63 o 
  -3  -2   9      137.47      146.27      6.00 o 
  -2  -2   9      216.85      219.13      7.36 o 
  -1  -2   9       58.77       55.12      4.62 o 
   0  -2   9      130.28      129.16      4.84 o 
   1  -2   9       13.25       17.23      1.48 o 
   2  -2   9      378.94      371.31     11.81 o 
   3  -2   9      116.79      137.66      5.49 o 
   4  -2   9      188.13      182.18      6.83 o 
   5  -2   9       10.76       11.96      2.64 o 
  -9  -1   9       30.03       35.91      3.89 o 
  -8  -1   9        5.82        7.06      2.26 o 
  -7  -1   9      392.42      407.82      7.86 o 
  -6  -1   9        9.92        9.74      1.49 o 
  -5  -1   9      946.89      946.37     20.66 o 
  -4  -1   9      118.95      112.61      5.08 o 
  -3  -1   9      166.34      163.48      6.11 o 
  -2  -1   9      405.14      382.89      6.63 o 
  -1  -1   9      752.14      737.11     18.85 o 
   0  -1   9        0.25       -0.73      0.83 o 
   1  -1   9      111.39      102.79      3.16 o 
   2  -1   9        4.41        4.37      1.17 o 
   3  -1   9      375.31      360.19      9.79 o 
   4  -1   9      158.30      168.59      6.77 o 
   5  -1   9       86.69       95.25      5.43 o 
  -9   0   9        2.69        3.77      2.43 o 
  -8   0   9      349.51      360.77      7.48 o 
  -7   0   9       33.32       28.29      3.06 o 
  -6   0   9      526.00      523.26     13.36 o 
  -5   0   9       56.14       45.44      3.59 o 
  -4   0   9      458.65      441.54      7.36 o 
  -3   0   9      404.13      391.48      4.98 o 
  -2   0   9      728.22      719.07     10.89 o 
  -1   0   9      106.17      105.13      4.57 o 
   0   0   9      868.68      899.48     13.23 o 
   1   0   9        6.77        8.79      1.41 o 
   2   0   9       89.27       94.77      3.20 o 
   3   0   9      280.47      289.95      8.73 o 
   4   0   9      297.32      293.81      9.29 o 
   5   0   9      102.61       96.14      5.46 o 
  -8   1   9       12.67       13.21      2.67 o 
  -7   1   9       76.21       82.87      4.81 o 
  -6   1   9        9.15        8.43      2.26 o 
  -5   1   9      141.40      146.61      4.63 o 
  -4   1   9      655.35      654.81     10.20 o 
  -3   1   9      319.49      323.81      4.47 o 
  -2   1   9      189.92      192.99      4.48 o 
  -1   1   9      328.77      339.69      6.47 o 
   0   1   9        1.69        1.52      0.95 o 
   1   1   9       81.00       80.75      2.92 o 
   2   1   9      377.70      379.03      7.16 o 
   3   1   9       28.69       32.29      3.15 o 
   4   1   9      151.74      134.99      6.14 o 
  -8   2   9        6.86       10.89      2.58 o 
  -7   2   9       46.32       52.21      4.16 o 
  -6   2   9       42.10       42.55      2.32 o 
  -5   2   9     1717.04     1718.76     23.20 o 
  -4   2   9        5.52        5.72      1.60 o 
  -3   2   9      464.09      453.38      5.91 o 
  -2   2   9       39.99       38.88      2.13 o 
  -1   2   9      465.56      459.37      8.33 o 
   0   2   9       29.47       29.86      1.95 o 
   1   2   9      909.83      877.61     25.57 o 
   2   2   9        9.38        9.02      2.08 o 
   3   2   9      104.17      102.90      5.16 o 
   4   2   9        1.80        1.16      1.87 o 
  -8   3   9      243.43      249.45      8.64 o 
  -7   3   9      136.86      136.26      4.18 o 
  -6   3   9       13.52       16.52      1.78 o 
  -5   3   9       31.22       26.77      1.98 o 
  -4   3   9      279.21      272.05      5.77 o 
  -3   3   9       17.53       16.64      1.17 o 
  -2   3   9      215.97      211.03      3.71 o 
  -1   3   9       47.54       38.97      2.29 o 
   0   3   9     1077.76     1064.99     15.86 o 
   1   3   9       17.67       20.48      2.73 o 
   2   3   9      297.85      292.41      9.14 o 
   3   3   9        9.78        8.04      2.29 o 
  -8   4   9        0.46        4.48      2.11 o 
  -7   4   9      332.13      319.64      9.38 o 
  -6   4   9       32.54       32.06      2.97 o 
  -5   4   9        1.55        1.78      1.45 o 
  -4   4   9        2.70        2.99      1.96 o 
  -3   4   9       81.06       79.25      2.27 o 
  -2   4   9       77.13       83.31      2.67 o 
  -1   4   9        2.51        0.21      1.54 o 
   0   4   9        9.34       10.83      2.26 o 
   1   4   9      231.36      232.94      8.04 o 
   2   4   9       37.11       27.51      3.15 o 
   3   4   9       29.46       37.04      3.71 o 
  -8   5   9      183.55      195.09      7.63 o 
  -7   5   9       10.64        9.38      2.32 o 
  -6   5   9       12.89       14.60      2.58 o 
  -5   5   9      471.79      462.77     11.84 o 
  -4   5   9      137.33      132.85      5.52 o 
  -3   5   9      586.31      582.47     13.80 o 
  -2   5   9      147.38      136.52      4.32 o 
  -1   5   9        1.13       -0.18      1.63 o 
   0   5   9       34.03       25.85      3.09 o 
   1   5   9       71.57       86.61      5.08 o 
   2   5   9        1.55        0.36      1.87 o 
  -7   6   9       47.72       39.71      3.80 o 
  -6   6   9      117.93      117.33      5.82 o 
  -5   6   9      197.51      177.88      6.86 o 
  -4   6   9      552.68      574.01     14.13 o 
  -3   6   9       88.86       89.16      4.93 o 
  -2   6   9      149.45      155.15      4.09 o 
  -1   6   9       45.38       41.51      2.29 o 
   0   6   9       98.26      106.63      3.67 o 
   1   6   9       36.23       33.60      3.59 o 
  -5   7   9      111.62       99.79      5.43 o 
  -4   7   9       14.15       17.48      2.94 o 
  -3   7   9       36.19       36.27      3.59 o 
  -2   7   9       24.68       27.28      3.21 o 
  -1   7   9      101.42      109.44      3.74 o 
  -2  -8  10        3.51        5.22      2.76 o 
  -1  -8  10      114.56      113.77      6.44 o 
   0  -8  10       65.24       79.93      5.79 o 
  -5  -7  10       26.04       25.30      4.11 o 
  -4  -7  10        2.34       10.51      3.09 o 
  -3  -7  10      312.54      324.84     11.10 o 
  -2  -7  10      265.07      266.68      9.85 o 
  -1  -7  10       18.59       25.91      3.50 o 
   0  -7  10       28.41       23.80      3.41 o 
   1  -7  10       15.21       20.36      3.21 o 
   2  -7  10        2.07        0.30      2.11 o 
  -6  -6  10       24.80       26.45      2.44 o 
  -5  -6  10       13.73       12.57      1.98 o 
  -4  -6  10      149.18      148.05      7.15 o 
  -3  -6  10        0.16        0.12      2.11 o 
  -2  -6  10       89.62       90.14      5.40 o 
  -1  -6  10        0.96        2.49      2.29 o 
   0  -6  10       94.11       93.70      5.58 o 
   1  -6  10       13.95       15.11      2.91 o 
   2  -6  10       56.90       58.59      4.39 o 
  -7  -5  10       46.12       40.86      2.90 o 
  -6  -5  10        6.48        6.58      2.64 o 
  -5  -5  10      399.19      406.06      8.15 o 
  -4  -5  10        3.44        4.39      2.52 o 
  -3  -5  10       80.58       73.67      4.90 o 
  -2  -5  10       14.61       17.66      2.82 o 
  -1  -5  10      190.87      181.70      7.33 o 
   0  -5  10      123.59      134.57      6.23 o 
   1  -5  10      519.24      525.39     14.10 o 
   2  -5  10       74.18       76.63      4.75 o 
   4  -5  10       59.19       61.68      4.27 o 
  -7  -4  10        7.51        8.62      1.86 o 
  -6  -4  10      240.33      263.38      6.27 o 
  -5  -4  10       10.92       10.08      1.63 o 
  -4  -4  10      107.16      105.87      5.73 o 
  -3  -4  10      101.47      104.71      5.49 o 
  -2  -4  10       45.40       57.85      4.16 o 
  -1  -4  10        1.90        2.46      1.78 o 
   0  -4  10     1107.58     1097.42     24.04 o 
   1  -4  10      140.72      139.71      6.17 o 
   2  -4  10       31.38       35.52      3.19 o 
   3  -4  10      175.68      190.94      6.80 o 
   4  -4  10       14.16       13.59      2.52 o 
  -8  -3  10       26.97       24.46      3.26 o 
  -7  -3  10      158.62      160.64      5.95 o 
  -6  -3  10       36.79       37.31      2.82 o 
  -5  -3  10       87.92       75.51      4.69 o 
  -4  -3  10      328.22      325.34     10.15 o 
  -3  -3  10       11.48       13.39      2.49 o 
  -2  -3  10      296.18      318.75      9.88 o 
  -1  -3  10      189.99      190.34      7.18 o 
   0  -3  10       31.79       30.69      3.18 o 
   1  -3  10       64.55       62.88      2.67 o 
   2  -3  10      246.91      248.40      5.59 o 
   3  -3  10        0.67       -1.28      1.54 o 
   4  -3  10      135.37      142.74      6.29 o 
  -8  -2  10       77.76       84.20      5.28 o 
  -7  -2  10      141.45      153.80      6.77 o 
  -6  -2  10        2.80        0.21      1.81 o 
  -5  -2  10      361.12      378.59     11.04 o 
  -4  -2  10       41.03       45.29      3.77 o 
  -3  -2  10      566.52      597.88     14.93 o 
  -2  -2  10       17.39       23.74      2.85 o 
  -1  -2  10        8.08        7.09      1.20 o 
   0  -2  10      310.79      309.03      8.74 o 
   1  -2  10     1097.12     1058.04     15.40 o 
   2  -2  10       17.54       18.34      1.74 o 
   3  -2  10      478.98      484.67     12.35 o 
   4  -2  10        0.98        3.89      2.08 o 
  -8  -1  10       57.07       57.10      4.27 o 
  -7  -1  10        1.11        6.29      2.43 o 
  -6  -1  10      347.98      341.99     10.33 o 
  -5  -1  10       31.18       24.49      2.94 o 
  -4  -1  10      379.66      408.00     11.43 o 
  -3  -1  10       41.27       45.06      3.56 o 
  -2  -1  10      260.22      269.60      6.08 o 
  -1  -1  10        8.04       13.36      5.73 o 
   0  -1  10      110.54      112.53      3.45 o 
   1  -1  10      253.10      255.81     14.65 o 
   2  -1  10      846.70      825.65     21.07 o 
   3  -1  10      124.19      119.64      5.46 o 
   4  -1  10       11.57       11.66      2.64 o 
  -8   0  10       46.20       37.52      3.80 o 
  -7   0  10       79.41       81.44      4.90 o 
  -6   0  10        0.49       -0.33      1.72 o 
  -5   0  10      104.07      109.58      5.58 o 
  -4   0  10       76.43       69.75      4.57 o 
  -3   0  10      122.45      125.01      2.48 o 
  -2   0  10      468.15      455.45      7.96 o 
  -1   0  10      251.64      271.70      5.70 o 
   0   0  10       44.70       44.84      2.73 o 
   1   0  10       15.41       18.31      2.60 o 
   2   0  10       11.15       11.96      2.17 o 
   3   0  10        1.77        1.84      1.93 o 
   4   0  10      125.10      112.91      5.85 o 
  -8   1  10      330.77      326.35     10.48 o 
  -7   1  10       70.64       67.11      4.72 o 
  -6   1  10       13.40       14.96      2.76 o 
  -5   1  10      487.10      478.73     13.03 o 
  -4   1  10        0.62        0.46      1.03 o 
  -3   1  10      653.80      632.97      7.55 o 
  -2   1  10      472.34      460.41      8.20 o 
  -1   1  10      211.73      199.37      4.81 o 
   0   1  10        0.67        1.49      1.06 o 
   1   1  10      230.54      233.90      5.43 o 
   2   1  10        1.08        2.82      1.81 o 
   3   1  10      294.53      329.32     10.09 o 
  -8   2  10      171.06      165.26      7.36 o 
  -7   2  10      207.88      212.22      8.19 o 
  -6   2  10        3.72        3.78      1.30 o 
  -5   2  10        4.51        2.93      1.25 o 
  -4   2  10      695.78      681.99     10.99 o 
  -3   2  10      176.21      175.53      4.30 o 
  -2   2  10      117.99      120.86      3.75 o 
  -1   2  10       83.27       86.14      3.23 o 
   0   2  10      360.87      377.50      7.61 o 
   1   2  10      112.37      110.69      3.78 o 
   2   2  10      260.72      279.62      9.05 o 
   3   2  10        1.16        3.65      2.14 o 
  -8   3  10        2.32        0.50      2.46 o 
  -7   3  10      319.26      316.08      6.86 o 
  -6   3  10       31.16       30.83      2.35 o 
  -5   3  10      136.03      132.98      4.05 o 
  -4   3  10       18.60       15.77      1.70 o 
  -3   3  10       11.59       11.54      1.14 o 
  -2   3  10        0.40        0.24      0.73 o 
  -1   3  10      143.46      138.31      4.59 o 
   0   3  10      259.55      274.44      6.30 o 
   1   3  10      344.24      346.59     10.33 o 
   2   3  10        8.55        9.71      2.46 o 
  -8   4  10      312.80      307.71      9.53 o 
  -7   4  10      150.26      153.69      6.17 o 
  -6   4  10      334.99      359.03     10.03 o 
  -5   4  10       51.97       57.07      3.77 o 
  -4   4  10       51.33       47.99      2.71 o 
  -3   4  10      134.98      132.77      3.12 o 
  -2   4  10       25.50       25.06      2.11 o 
  -1   4  10      152.53      154.81      6.50 o 
   0   4  10      312.03      317.92      9.77 o 
   1   4  10      108.47       99.52      5.52 o 
   2   4  10        4.99        2.05      2.11 o 
  -7   5  10      137.24      141.04      6.32 o 
  -6   5  10       26.16       22.08      2.97 o 
  -5   5  10       12.70       20.90      2.79 o 
  -4   5  10      339.57      344.93      9.91 o 
  -3   5  10       46.42       47.10      3.62 o 
  -2   5  10      123.88      138.57      4.45 o 
  -1   5  10       52.94       58.32      2.63 o 
   0   5  10        2.70        3.15      2.23 o 
  -5   6  10      240.45      248.93      8.61 o 
  -4   6  10        0.16        1.93      1.90 o 
  -3   6  10       86.24       81.92      4.81 o 
  -2   6  10       18.62       15.49      1.76 o 
  -1   6  10        4.86        3.45      1.37 o 
  -3  -7  11       44.29       46.13      4.72 o 
  -2  -7  11      176.75      175.95      8.01 o 
  -1  -7  11       13.78       14.45      3.32 o 
   0  -7  11       29.49       28.67      3.83 o 
  -5  -6  11       53.52       56.00      3.18 o 
  -4  -6  11        3.09        3.68      2.55 o 
  -3  -6  11      177.46      203.97      8.49 o 
  -2  -6  11       16.87        8.34      2.73 o 
  -1  -6  11      169.47      171.17      7.69 o 
   0  -6  11       15.93       20.60      3.29 o 
   1  -6  11        1.31        2.29      2.02 o 
   2  -6  11      124.46      119.08      6.23 o 
  -6  -5  11       12.13       14.10      3.21 o 
  -5  -5  11       36.89       47.76      4.39 o 
  -4  -5  11      202.00      210.41      8.46 o 
  -3  -5  11        7.45        6.26      2.61 o 
  -2  -5  11       61.30       77.61      5.22 o 
  -1  -5  11       13.90       19.20      3.06 o 
   0  -5  11       96.90      107.71      5.94 o 
   1  -5  11      102.23      109.67      6.00 o 
   2  -5  11       32.00       46.36      4.10 o 
  -7  -4  11      134.88      124.48      6.68 o 
  -6  -4  11        1.31        1.84      2.29 o 
  -5  -4  11        4.82        8.37      2.73 o 
  -4  -4  11       69.82       60.37      4.84 o 
  -3  -4  11        3.92        4.87      2.29 o 
  -2  -4  11       50.33       52.86      4.21 o 
  -1  -4  11      239.59      232.85      8.58 o 
   0  -4  11      421.26      416.91     12.32 o 
   1  -4  11       19.58       22.91      3.03 o 
   2  -4  11       55.03       50.81      4.01 o 
   3  -4  11        0.10        1.07      1.87 o 
  -7  -3  11      168.07      184.70      7.84 o 
  -6  -3  11      212.11      218.90      8.55 o 
  -5  -3  11       10.62       16.92      3.06 o 
  -4  -3  11       27.75       32.62      3.53 o 
  -3  -3  11      241.79      248.16      8.79 o 
  -2  -3  11      190.07      191.97      7.57 o 
  -1  -3  11       45.17       52.00      4.13 o 
   0  -3  11       90.39       79.63      5.02 o 
   1  -3  11      419.63      402.63     11.78 o 
   2  -3  11       44.43       52.50      5.68 o 
   3  -3  11      108.62      120.42      5.64 o 
  -8  -2  11       45.40       45.12      4.16 o 
  -7  -2  11       31.22       32.47      3.68 o 
  -6  -2  11       94.25       92.43      5.40 o 
  -5  -2  11       48.20       47.05      4.07 o 
  -4  -2  11      152.13      160.84      6.89 o 
  -3  -2  11        5.83        5.05      2.08 o 
  -2  -2  11      300.43      298.36      9.62 o 
  -1  -2  11      135.07      137.48      6.29 o 
   0  -2  11       23.58       32.73      2.10 o 
   1  -2  11       76.70       74.35      5.68 o 
   2  -2  11      302.12      324.03      9.41 o 
   3  -2  11        3.22        1.45      1.78 o 
  -8  -1  11        0.24        0.18      2.23 o 
  -7  -1  11      125.55      111.07      5.97 o 
  -6  -1  11      134.35      139.62      6.65 o 
  -5  -1  11      351.87      334.13     10.51 o 
  -4  -1  11       49.10       48.79      4.10 o 
  -3  -1  11      226.17      205.98      7.78 o 
  -2  -1  11       48.74       44.91      3.80 o 
  -1  -1  11        7.62        7.21      1.34 o 
   0  -1  11      324.32      322.93      6.57 o 
   1  -1  11      148.58      125.49      3.86 o 
   2  -1  11      167.67      160.96      6.44 o 
   3  -1  11       59.29       63.10      4.45 o 
  -8   0  11        9.12       10.71      2.82 o 
  -7   0  11      176.76      199.57      8.13 o 
  -6   0  11      405.83      408.83     12.20 o 
  -5   0  11       92.82       93.79      5.49 o 
  -4   0  11      264.04      261.37      9.02 o 
  -3   0  11      296.17      313.82     10.06 o 
  -2   0  11       75.44       69.75      2.90 o 
  -1   0  11      306.19      297.72     10.94 o 
   0   0  11      207.13      200.85      6.00 o 
   1   0  11      197.88      204.99      5.15 o 
   2   0  11        7.94       11.93      2.34 o 
   3   0  11       75.52       76.25      4.87 o 
  -8   1  11        1.14        0.56      2.40 o 
  -7   1  11        9.15        5.49      2.52 o 
  -6   1  11        1.90        0.53      2.02 o 
  -5   1  11        4.35        6.29      2.37 o 
  -4   1  11      140.03      132.90      3.87 o 
  -3   1  11        1.82        3.32      1.27 o 
  -2   1  11      419.73      418.13      7.94 o 
  -1   1  11       54.56       58.94      2.80 o 
   0   1  11      138.74      145.04      4.36 o 
   1   1  11       31.09       33.92      5.28 o 
   2   1  11      141.57      131.16      6.08 o 
  -8   2  11       46.47       41.14      4.33 o 
  -7   2  11        1.74        1.19      2.34 o 
  -6   2  11       47.25       39.45      3.92 o 
  -5   2  11       88.93       90.15      3.58 o 
  -4   2  11       64.72       59.01      2.77 o 
  -3   2  11       39.91       40.98      1.91 o 
  -2   2  11        4.49        3.31      0.99 o 
  -1   2  11      150.62      127.51      4.13 o 
   0   2  11       64.08       60.79      3.02 o 
   1   2  11       54.65       56.03      3.01 o 
   2   2  11      110.62      107.06      5.67 o 
  -7   3  11      113.61      116.85      6.50 o 
  -6   3  11      265.73      266.78      6.27 o 
  -5   3  11       32.02       38.96      3.16 o 
  -4   3  11      366.91      358.50     11.89 o 
  -3   3  11       52.22       38.12      1.75 o 
  -2   3  11        8.54       11.51      1.23 o 
  -1   3  11      195.10      199.22      5.40 o 
   0   3  11      144.41      140.64      4.54 o 
   1   3  11      327.39      368.76     11.07 o 
  -6   4  11      109.80      111.57      4.14 o 
  -5   4  11       54.78       66.64      3.29 o 
  -4   4  11        1.79        2.14      1.37 o 
  -3   4  11       43.35       44.91      2.16 o 
  -2   4  11      134.92      141.05      3.83 o 
  -1   4  11       56.67       54.79      2.88 o 
   0   4  11       47.91       44.23      3.98 o 
  -5   5  11       65.72       59.18      4.24 o 
  -4   5  11       27.79       25.29      3.00 o 
  -3   5  11       92.54      104.95      5.43 o 
  -2   5  11        4.50        4.57      1.43 o 
  -3  -6  12        0.12        0.12      2.58 o 
  -2  -6  12      186.00      190.31      8.37 o 
  -1  -6  12        2.00        2.05      2.29 o 
  -5  -5  12       85.82       91.00      6.14 o 
  -4  -5  12       45.57       47.61      4.51 o 
  -3  -5  12      169.78      163.72      7.63 o 
  -2  -5  12       19.61       25.20      3.68 o 
  -1  -5  12       29.99       28.76      3.65 o 
   0  -5  12      106.04      120.65      6.41 o 
   1  -5  12        7.84        6.83      2.55 o 
  -6  -4  12        3.38        6.03      2.82 o 
  -5  -4  12       55.58       59.66      4.84 o 
  -4  -4  12       58.45       58.53      4.84 o 
  -3  -4  12       72.08       72.12      5.11 o 
  -2  -4  12        5.71        3.74      2.37 o 
  -1  -4  12      431.40      477.07     13.89 o 
   0  -4  12       96.31       97.12      5.73 o 
   1  -4  12      282.20      305.75     10.45 o 
  -6  -3  12       50.11       54.46      4.72 o 
  -5  -3  12        1.88        4.10      2.40 o 
  -4  -3  12        1.68        0.77      2.08 o 
  -3  -3  12       27.27       30.90      3.59 o 
  -2  -3  12       13.80       12.35      2.73 o 
  -1  -3  12      226.19      212.81      8.43 o 
   0  -3  12      397.00      391.32     11.93 o 
   1  -3  12        1.07       -0.03      1.75 o 
  -7  -2  12       75.41       87.32      5.88 o 
  -6  -2  12       29.75       34.88      3.89 o 
  -5  -2  12       84.41       79.28      5.25 o 
  -4  -2  12       62.39       68.92      4.87 o 
  -3  -2  12      278.57      291.23     10.00 o 
  -2  -2  12      130.40      123.59      6.20 o 
  -1  -2  12        6.69        3.65      2.14 o 
   0  -2  12      171.55      172.71      7.33 o 
   1  -2  12        0.61        1.76      1.30 o 
   2  -2  12       65.52       62.00      4.30 o 
  -7  -1  12       49.69       45.41      4.24 o 
  -6  -1  12       60.64       63.69      4.87 o 
  -5  -1  12      142.19      156.68      7.21 o 
  -4  -1  12      299.34      322.31     10.72 o 
  -3  -1  12        0.85        0.95      1.96 o 
  -2  -1  12      131.22      143.56      6.68 o 
  -1  -1  12      105.52      106.49      5.73 o 
   0  -1  12       25.52       28.39      2.20 o 
   1  -1  12      122.08      133.26      4.23 o 
   2  -1  12       65.50       75.86      4.57 o 
  -7   0  12       15.39       12.67      3.18 o 
  -6   0  12      139.04      123.65      6.53 o 
  -5   0  12      149.88      156.92      7.39 o 
  -4   0  12       22.44       20.42      3.29 o 
  -3   0  12       31.74       38.53      3.86 o 
  -2   0  12       79.67       90.76      5.55 o 
  -1   0  12        0.53       -0.20      2.89 o 
   0   0  12      304.18      305.45      6.78 o 
   1   0  12       13.20       18.87      2.01 o 
  -7   1  12       31.49       38.17      4.16 o 
  -6   1  12       22.94       27.10      3.71 o 
  -5   1  12      166.18      164.34      7.60 o 
  -4   1  12        7.20       12.82      2.85 o 
  -3   1  12       94.78       91.87      2.44 o 
  -2   1  12       13.10       14.73      1.83 o 
  -1   1  12      466.59      451.51      8.74 o 
   0   1  12        6.38        4.00      1.52 o 
   1   1  12      100.78       96.02      5.22 o 
  -6   2  12       13.41       18.40      3.29 o 
  -5   2  12        0.52       -1.10      2.14 o 
  -4   2  12      199.46      198.90      5.17 o 
  -3   2  12       44.22       45.12      2.03 o 
  -2   2  12      124.68      133.16      2.77 o 
  -1   2  12       14.55       14.84      1.96 o 
   0   2  12      142.24      142.54      4.68 o 
  -6   3  12      162.56      163.51      8.04 o 
  -5   3  12       62.30       73.41      7.66 o 
  -4   3  12        7.15        7.12      1.63 o 
  -3   3  12       71.04       82.70      2.54 o 
  -2   3  12       10.71        9.23      1.25 o 
  -1   3  12        1.79        1.06      1.50 o 
  -4   4  12       13.74       12.09      1.93 o 
  -3   4  12       87.96       84.92      2.70 o 
  -3  -4  13       64.35       66.10      5.34 o 
  -2  -4  13        0.75       -1.60      2.02 o 
  -1  -4  13       52.33       47.70      4.51 o 
  -5  -3  13       89.89       94.27      6.14 o 
  -4  -3  13        0.84        0.39      2.46 o 
  -3  -3  13      111.78      107.92      6.23 o 
  -2  -3  13       92.55       96.52      6.06 o 
  -1  -3  13      146.63      135.37      6.86 o 
  -5  -2  13        6.38        7.84      2.94 o 
  -4  -2  13       93.69      110.09      6.53 o 
  -3  -2  13        4.97        7.09      2.64 o 
  -2  -2  13      215.46      217.86      8.82 o 
  -1  -2  13       59.34       55.41      4.69 o 
   0  -2  13        4.77        5.13      2.49 o 
  -5  -1  13        2.22        4.48      2.58 o 
  -4  -1  13       66.35       55.00      4.66 o 
  -3  -1  13      172.92      176.60      7.90 o 
  -2  -1  13      125.29      121.39      6.53 o 
  -1  -1  13        2.23        1.31      2.20 o 
   0  -1  13       45.44       44.67      4.19 o 
  -5   0  13      101.29      103.14      6.26 o 
  -4   0  13        2.38        3.50      2.40 o 
  -3   0  13       88.58       97.62      6.14 o 
  -2   0  13        0.02       -0.98      2.02 o 
  -1   0  13      247.83      250.83      9.56 o 
  -5   1  13      120.63      117.95      6.62 o 
  -4   1  13        0.77        2.32      2.34 o 
  -3   1  13       60.24       62.60      4.87 o 
  -2   1  13      165.02      172.83      5.10 o 
  -1   1  13       11.99       11.60      1.84 o 
  -4   2  13       46.27       49.51      4.60 o 
  -3   2  13       26.57       29.88      2.63 o 
                                                 
